# Supplementary material for: Knockout of the orphan membrane transporter Slc22a23 leads to a lean and hyperactive phenotype with a small hippocampal volume
Source: PLoS One. 2024 Aug 28;19(8):e0309461. doi: 10.1371/journal.pone.0309461 (PMC11356391; doi:10.1371/journal.pone.0309461)
Supplement: S1 Table — (XLS) [file pone.0309461.s006.xls]

## Sheet: AR1760_numbers_annotations
GeneSymbol	Description	log2fc	fdr	p.value	Mean_Control group	Mean_undernutrition group	Control_01_ScaleSig	Control_02_ScaleSig	Control_03_ScaleSig	Undernutrition_01_ScaleSig	Undernutrition_02_ScaleSig	Undernutrition_03_ScaleSig	Control_01_gSigEval	Control_02_gSigEval	Control_03_gSigEval	Undernutrition_01_gSigEval	Undernutrition_02_gSigEval	Undernutrition_03_gSigEval	ProbeID	PrimaryAccession	GenbankAccession	Cytoband	UniGeneID	EntrezGeneID	GO	EnsemblID	TIGRID	KEGG_Pathway	KEGG_Pathway_ID	KEGG_Link
Gnrh1	Rattus norvegicus gonadotropin-releasing hormone 1 (luteinizing-releasing hormone) (Gnrh1), mRNA [NM_012767]	3.38475	1.63678e-15	5.39e-20	62.8158	651.477	119.025	34.9475	34.4748	570.109	686.209	698.113	1.3	0.1	0	2	2	2	A_44_P206985	NM_012767	NM_012767	rn|15p12	Rn.59459	25194	GO:0003674(molecular_function)|GO:0005183(gonadotropin hormone-releasing hormone activity)|GO:0005615(extracellular space)|GO:0007275(multicellular organismal development)|GO:0007565(female pregnancy)|GO:0010468(regulation of gene expression)|GO:0030728(ovulation)|GO:0031960(response to corticosteroid stimulus)|GO:0042698(ovulation cycle)|GO:0043066(negative regulation of apoptotic process)|GO:00…	ENSRNOT00000018006	TC605822	GnRH signaling pathway	rno04912
Slc22a23	Rattus norvegicus solute carrier family 22, member 23 (Slc22a23), mRNA [NM_022624]	1.02404	9.76299e-14	6.43e-18	1026.23	2083.77	810.203	1095.78	1172.71	1970.67	2116.35	2164.28	2	2	2	2	2	2	A_42_P732101	NM_022624	NM_022624	rn|17p12	Rn.45804	64559	GO:0006811(ion transport)|GO:0016021(integral to membrane)|GO:0022857(transmembrane transporter activity)	ENSRNOT00000023149	TC605799
Hdgfl1	Rattus norvegicus hepatoma derived growth factor-like 1 (Hdgfl1), mRNA [NM_133549]	0.334129	1.30578e-08	1.29e-12	31.9567	40.2927	29.4645	32.6917	33.7138	38.9575	38.7468	43.1738	0	0	0	0	0	0	A_42_P461726	NM_133549	NM_133549	rn|17p11	Rn.81074	171074			NP409987
Ucp1	Rattus norvegicus uncoupling protein 1 (mitochondrial, proton carrier) (Ucp1), mRNA [NM_012682]	0.321656	4.33742e-08	5.87e-12	32.9978	41.2268	30.4173	33.6744	34.9017	39.525	39.9894	44.166	0	0	0	0	0	0	A_42_P614984	NM_012682	NM_012682	rn|19q11	Rn.10281	24860	GO:0005739(mitochondrion)|GO:0005740(mitochondrial envelope)|GO:0005743(mitochondrial inner membrane)|GO:0006091(generation of precursor metabolites and energy)|GO:0006357(regulation of transcription from RNA polymerase II promoter)|GO:0006839(mitochondrial transport)|GO:0015992(proton transport)|GO:0016021(integral to membrane)|GO:0017077(oxidative phosphorylation uncoupler activity)|GO:0032870(…	ENSRNOT00000004900	TC579405	PPAR signaling pathway // Huntington's disease	rno03320 // rno05016
Mybpc3	Rattus norvegicus myosin binding protein C, cardiac (Mybpc3), mRNA [NM_001106490]	0.332027	4.33742e-08	7.2e-12	33.0969	41.6378	30.4152	33.8426	35.033	39.6623	40.521	44.73	0	0	0	0	0.1	0	A_42_P576549	NM_001106490	NM_001106490	rn|3q24	Rn.162668	295929	GO:0002027(regulation of heart rate)|GO:0003007(heart morphogenesis)|GO:0003674(molecular_function)|GO:0003779(actin binding)|GO:0005863(striated muscle myosin thick filament)|GO:0006936(muscle contraction)|GO:0006942(regulation of striated muscle contraction)|GO:0007155(cell adhesion)|GO:0008016(regulation of heart contraction)|GO:0008307(structural constituent of muscle)|GO:0017022(myosin bindi…	ENSRNOT00000016652	TC584171	Hypertrophic cardiomyopathy (HCM) // Dilated cardiomyopathy	rno05410 // rno05414
Ptpn5	Rattus norvegicus protein tyrosine phosphatase, non-receptor type 5 (Ptpn5), mRNA [NM_019253]	0.339717	4.33742e-08	8.57e-12	32.0546	40.5513	29.6898	32.7454	33.7285	38.6332	39.2916	43.7292	0	0	0	0	0	0	A_42_P506076	NM_019253	NM_019253	rn|1q22	Rn.10618	29644	GO:0001784(phosphotyrosine binding)|GO:0004725(protein tyrosine phosphatase activity)|GO:0005737(cytoplasm)|GO:0006470(protein dephosphorylation)|GO:0035335(peptidyl-tyrosine dephosphorylation)	ENSRNOT00000018860	TC574977	MAPK signaling pathway	rno04010
Sostdc1	Rattus norvegicus sclerostin domain containing 1 (Sostdc1), mRNA [NM_153737]	0.355218	7.28808e-08	1.68e-11	31.9453	40.8774	29.3165	32.6152	33.9042	39.9455	39.4161	43.2704	0	0	0	0.1	0.1	0	A_42_P575104	NM_153737	NM_153737	rn|6q16	Rn.2415	266803	GO:0005615(extracellular space)|GO:0007389(pattern specification process)|GO:0007566(embryo implantation)|GO:0010454(negative regulation of cell fate commitment)|GO:0016055(Wnt receptor signaling pathway)|GO:0030514(negative regulation of BMP signaling pathway)|GO:0031069(hair follicle morphogenesis)|GO:0042475(odontogenesis of dentin-containing tooth)|GO:0060648(mammary gland bud morphogenesis)|…	ENSRNOT00000008106	TC577771
Grm1	Rattus norvegicus glutamate receptor, metabotropic 1 (Grm1), transcript variant 1, mRNA [NM_017011]	0.321905	1.18735e-07	3.53e-11	33.8382	42.2734	31.124	34.6299	35.7607	40.3431	40.8863	45.5908	0	0	0	0	0	0	A_43_P15263	NM_017011	NM_017011	rn|1p13	Rn.87787	24414	GO:0000186(activation of MAPKK activity)|GO:0000187(activation of MAPK activity)|GO:0001639(PLC activating G-protein coupled glutamate receptor activity)|GO:0004930(G-protein coupled receptor activity)|GO:0005515(protein binding)|GO:0005634(nucleus)|GO:0005886(plasma membrane)|GO:0005887(integral to plasma membrane)|GO:0007206(phospholipase C-activating G-protein coupled glutamate receptor signal…	ENSRNOT00000019319	TC621290	Calcium signaling pathway // FoxO signaling pathway // Neuroactive ligand-receptor interaction // Gap junction // Long-term potentiation // Retrograde endocannabinoid signaling // Glutamatergic synapse // Long-term depression // Estrogen signaling pathway	rno04020 // rno04068 // rno04080 // rno04540 // rno04720 // rno04723 // rno04724 // rno04730 // rno04915
	AY358781 VPMH1932 {Homo sapiens} (exp=-1; wgp=0; cg=0), partial (7%) [TC605880]	0.329553	1.18735e-07	3.88e-11	33.119	41.6179	30.398	33.865	35.094	39.8948	40.0226	44.9361	0	0	0	0	0	0	A_42_P549632	TC605880		rn|4q23					TC605880
Slc38a3	Rattus norvegicus solute carrier family 38, member 3 (Slc38a3), mRNA [NM_145776]	0.333468	1.18735e-07	3.91e-11	33.266	41.9104	30.4816	33.9291	35.3872	40.1561	40.4153	45.1599	0	0	0.1	0	0	0	A_42_P703023	NM_145776	NM_145776	rn|8q32	Rn.32067	252919	GO:0003333(amino acid transmembrane transport)|GO:0005290(L-histidine transmembrane transporter activity)|GO:0005886(plasma membrane)|GO:0005887(integral to plasma membrane)|GO:0006814(sodium ion transport)|GO:0006855(drug transmembrane transport)|GO:0006867(asparagine transport)|GO:0006868(glutamine transport)|GO:0015180(L-alanine transmembrane transporter activity)|GO:0015182(L-asparagine trans…	ENSRNOT00000023623	TC610640	Glutamatergic synapse // GABAergic synapse // Proximal tubule bicarbonate reclamation	rno04724 // rno04727 // rno04964
Fgf21	Rattus norvegicus fibroblast growth factor 21 (Fgf21), mRNA [NM_130752]	0.327052	2.73303e-07	1.01e-10	32.5291	40.8132	29.6873	33.9749	33.9251	39.1361	39.2823	44.0212	0	0.2	0	0	0	0	A_42_P618217	NM_130752	NM_130752	rn|1q22	Rn.81231	170580	GO:0005104(fibroblast growth factor receptor binding)|GO:0005576(extracellular region)|GO:0008083(growth factor activity)|GO:0008284(positive regulation of cell proliferation)|GO:0046326(positive regulation of glucose import)|GO:0070374(positive regulation of ERK1 and ERK2 cascade)|GO:0090080(positive regulation of MAPKKK cascade by fibroblast growth factor receptor signaling pathway)	ENSRNOT00000028490	TC588041	MAPK signaling pathway // Ras signaling pathway // Rap1 signaling pathway // PI3K-Akt signaling pathway // Regulation of actin cytoskeleton // Pathways in cancer // Melanoma	rno04010 // rno04014 // rno04015 // rno04151 // rno04810 // rno05200 // rno05218
Cyp26b1	Rattus norvegicus cytochrome P450, family 26, subfamily b, polypeptide 1 (Cyp26b1), mRNA [NM_181087]	0.749227	2.73303e-07	1.16e-10	31.8714	111.902	29.4116	32.5237	33.6788	38.5989	38.7858	258.321	0	0	0	0	0	0.2	A_42_P693964	NM_181087	NM_181087	rn|4q34	Rn.19898	312495	GO:0001709(cell fate determination)|GO:0001972(retinoic acid binding)|GO:0005506(iron ion binding)|GO:0005575(cellular_component)|GO:0005789(endoplasmic reticulum membrane)|GO:0007140(male meiosis)|GO:0007283(spermatogenesis)|GO:0008401(retinoic acid 4-hydroxylase activity)|GO:0009954(proximal/distal pattern formation)|GO:0010628(positive regulation of gene expression)|GO:0020037(heme binding)|GO…	ENSRNOT00000020505	TC586791	Retinol metabolism // Metabolic pathways	rno00830 // rno01100
Esr1	Rattus norvegicus estrogen receptor 1 (Esr1), mRNA [NM_012689]	0.505818	2.73303e-07	1.23e-10	32.3179	49.8098	29.8046	33.1067	34.0426	39.3006	66.1356	43.9933	0	0	0	0	0.2	0	A_44_P401615	NM_012689	NM_012689	rn|1p11	Rn.10595	24890	GO:0001046(core promoter sequence-specific DNA binding)|GO:0001547(antral ovarian follicle growth)|GO:0002064(epithelial cell development)|GO:0002076(osteoblast development)|GO:0003677(DNA binding)|GO:0003682(chromatin binding)|GO:0003700(sequence-specific DNA binding transcription factor activity)|GO:0003707(steroid hormone receptor activity)|GO:0004879(ligand-activated sequence-specific DNA bin…	ENSRNOT00000026350	TC576337	Estrogen signaling pathway // Prolactin signaling pathway // Thyroid hormone signaling pathway // Endocrine and other factor-regulated calcium reabsorption // Proteoglycans in cancer	rno04915 // rno04917 // rno04919 // rno04961 // rno05205
Cabs1	Rattus norvegicus calcium-binding protein, spermatid-specific 1 (Cabs1), mRNA [NM_022263]	0.405582	2.73303e-07	1.26e-10	32.684	43.9552	30.1927	33.6069	34.2525	47.9956	39.6789	44.1912	0	0	0	0.1	0	0	A_42_P563843	NM_022263	NM_022263	rn|14p21	Rn.54001	64029	GO:0005509(calcium ion binding)|GO:0005737(cytoplasm)|GO:0005743(mitochondrial inner membrane)|GO:0007283(spermatogenesis)|GO:0031514(motile cilium)	ENSRNOT00000002670	TC578399
Parp1	Rattus norvegicus poly (ADP-ribose) polymerase 1 (Parp1), mRNA [NM_013063]	-0.685647	5.74949e-07	2.84e-10	24030	14943.8	21316.9	24534.6	26238.6	14186.3	18665.5	11979.5	2	2	2	2	2	2	A_44_P1033023	NM_013063	NM_013063	rn|13q26	Rn.11327	25591	GO:0000723(telomere maintenance)|GO:0003677(DNA binding)|GO:0003950(NAD+ ADP-ribosyltransferase activity)|GO:0005634(nucleus)|GO:0005635(nuclear envelope)|GO:0005654(nucleoplasm)|GO:0005667(transcription factor complex)|GO:0005730(nucleolus)|GO:0005737(cytoplasm)|GO:0006259(DNA metabolic process)|GO:0006284(base-excision repair)|GO:0006302(double-strand break repair)|GO:0006351(transcription, DNA…	ENSRNOT00000004232	TC599548	Base excision repair // NF-kappa B signaling pathway	rno03410 // rno04064
Itgb6	Rattus norvegicus integrin, beta 6 (Itgb6), mRNA [NM_001004263]	0.675796	6.18908e-07	3.7e-10	32.6392	78.0853	30.0809	33.4295	34.4073	39.3209	138.382	56.5528	0	0	0	0	0.2	0.1	A_42_P755326	NM_001004263	NM_001004263	rn|3q21	Rn.19828	311061	GO:0003674(molecular_function)|GO:0004872(receptor activity)|GO:0005178(integrin binding)|GO:0005575(cellular_component)|GO:0006954(inflammatory response)|GO:0007160(cell-matrix adhesion)|GO:0007229(integrin-mediated signaling pathway)|GO:0007275(multicellular organismal development)|GO:0008150(biological_process)|GO:0008305(integrin complex)|GO:0009897(external side of plasma membrane)	ENSRNOT00000011030	TC575003	PI3K-Akt signaling pathway // Focal adhesion // ECM-receptor interaction // Regulation of actin cytoskeleton // Hypertrophic cardiomyopathy (HCM) // Arrhythmogenic right ventricular cardiomyopathy (ARVC) // Dilated cardiomyopathy	rno04151 // rno04510 // rno04512 // rno04810 // rno05410 // rno05412 // rno05414
Pllp	Rattus norvegicus plasmolipin (Pllp), mRNA [NM_022533]	0.314101	6.18908e-07	3.8e-10	32.0471	39.8455	29.3014	33.1755	33.6643	37.9386	38.7637	42.8342	0	0.1	0	0	0	0	A_42_P491486	NM_022533	NM_022533	rn|19p12	Rn.1721	64364	GO:0006811(ion transport)|GO:0009611(response to wounding)|GO:0016021(integral to membrane)|GO:0042552(myelination)|GO:0043218(compact myelin)|GO:0045121(membrane raft)	ENSRNOT00000022277	TC578385
Cxcl1	Rattus norvegicus chemokine (C-X-C motif) ligand 1 (Cxcl1), mRNA [NM_030845]	0.685495	6.18908e-07	4.04e-10	32.4101	87.4039	30.0496	32.9448	34.2359	179.163	39.3972	43.6515	0	0	0	0.2	0	0	A_42_P473398	NM_030845	NM_030845	rn|14p22	Rn.10907	81503	GO:0001975(response to amphetamine)|GO:0002237(response to molecule of bacterial origin)|GO:0002526(acute inflammatory response)|GO:0005615(extracellular space)|GO:0006955(immune response)|GO:0007204(elevation of cytosolic calcium ion concentration)|GO:0008009(chemokine activity)|GO:0008083(growth factor activity)|GO:0009408(response to heat)|GO:0010332(response to gamma radiation)|GO:0010765(pos…	ENSRNOT00000003778	TC580217	Chemokine signaling pathway // NOD-like receptor signaling pathway // TNF signaling pathway // Salmonella infection // Legionellosis	rno04062 // rno04621 // rno04668 // rno05132 // rno05134
Snap25	Rattus norvegicus synaptosomal-associated protein 25 (Snap25), transcript variant 3, mRNA [NM_030991]	0.183966	6.18908e-07	4.04e-10	38.0012	40.768	46.5933	33.1051	34.3051	38.9728	39.5245	43.8067	0.2	0	0	0	0	0	A_44_P371172	NM_030991	NM_030991	rn|3q36	Rn.107689	25012	GO:0000149(SNARE binding)|GO:0005249(voltage-gated potassium channel activity)|GO:0005484(SNAP receptor activity)|GO:0005515(protein binding)|GO:0005623(cell)|GO:0005737(cytoplasm)|GO:0005768(endosome)|GO:0005802(trans-Golgi network)|GO:0005829(cytosol)|GO:0006887(exocytosis)|GO:0007269(neurotransmitter secretion)|GO:0007409(axonogenesis)|GO:0007616(long-term memory)|GO:0008076(voltage-gated pota…	ENSRNOT00000007998	TC642453	Synaptic vesicle cycle // Insulin secretion	rno04721 // rno04911
Hspa1l	Rattus norvegicus heat shock protein 1-like (Hspa1l), mRNA [NM_212546]	0.689871	6.18908e-07	4.28e-10	32.6448	95.5772	30.3662	33.18	34.3882	38.7222	204.772	43.2376	0	0	0	0	0.2	0	A_42_P541025	NM_212546	NM_212546		Rn.187184	24963	GO:0002199(sperm protein complex)|GO:0003674(molecular_function)|GO:0005524(ATP binding)|GO:0005575(cellular_component)|GO:0006950(response to stress)|GO:0007339(binding of sperm to zona pellucida)|GO:0008150(biological_process)|GO:0008180(signalosome)|GO:0044297(cell body)	ENSRNOT00000074223	TC575661	Spliceosome // MAPK signaling pathway // Protein processing in endoplasmic reticulum // Endocytosis // Antigen processing and presentation // Estrogen signaling pathway // Legionellosis // Toxoplasmosis // Measles // Influenza A // Epstein-Barr virus infection	rno03040 // rno04010 // rno04141 // rno04144 // rno04612 // rno04915 // rno05134 // rno05145 // rno05162 // rno05164 // rno05169
Scn4b	Rattus norvegicus sodium channel, voltage-gated, type IV, beta (Scn4b), mRNA [NM_001008880]	0.312783	6.18908e-07	4.28e-10	33.7196	41.8387	30.7132	34.0881	36.3573	40.0776	40.5876	44.8508	0	0	0.1	0	0	0	A_42_P674843	NM_001008880	NM_001008880	rn|8q22	Rn.22230	315611	GO:0001518(voltage-gated sodium channel complex)|GO:0003674(molecular_function)|GO:0005248(voltage-gated sodium channel activity)|GO:0005886(plasma membrane)|GO:0006814(sodium ion transport)|GO:0008150(biological_process)|GO:0010765(positive regulation of sodium ion transport)|GO:0014704(intercalated disc)|GO:0017080(sodium channel regulator activity)|GO:0034765(regulation of ion transmembrane tr…	ENSRNOT00000030152	TC603268	Adrenergic signaling in cardiomyocytes	rno04261
Ccl2	Rattus norvegicus chemokine (C-C motif) ligand 2 (Ccl2), mRNA [NM_031530]	0.158822	7.32769e-07	5.43e-10	39.988	40.1715	53.8016	32.4787	33.6838	38.2407	39.0319	43.2419	0.2	0	0	0	0	0	A_42_P695401	NM_031530	NM_031530	rn|10q26	Rn.4772	24770	GO:0000165(MAPK cascade)|GO:0001664(G-protein coupled receptor binding)|GO:0001666(response to hypoxia)|GO:0001938(positive regulation of endothelial cell proliferation)|GO:0002548(monocyte chemotaxis)|GO:0005615(extracellular space)|GO:0005737(cytoplasm)|GO:0006874(cellular calcium ion homeostasis)|GO:0006954(inflammatory response)|GO:0007010(cytoskeleton organization)|GO:0007179(transforming gr…	ENSRNOT00000009448	TC582519	Cytokine-cytokine receptor interaction // Chemokine signaling pathway // NOD-like receptor signaling pathway // TNF signaling pathway // Chagas disease (American trypanosomiasis) // Malaria // Influenza A // Herpes simplex infection // Rheumatoid arthritis	rno04060 // rno04062 // rno04621 // rno04668 // rno05142 // rno05144 // rno05164 // rno05168 // rno05323
Ptprc	Rattus norvegicus protein tyrosine phosphatase, receptor type, C (Ptprc), transcript variant 4, mRNA [NM_138507]	0.319694	7.32769e-07	5.55e-10	33.4453	41.7382	30.4051	33.9249	36.0058	39.8564	40.3083	45.0501	0	0	0.1	0	0	0	A_42_P483564	NM_138507	NM_138507	rn|13q13	Rn.90166	24699	GO:0000187(activation of MAPK activity)|GO:0001915(negative regulation of T cell mediated cytotoxicity)|GO:0001916(positive regulation of T cell mediated cytotoxicity)|GO:0001960(negative regulation of cytokine-mediated signaling pathway)|GO:0002244(hemopoietic progenitor cell differentiation)|GO:0002378(immunoglobulin biosynthetic process)|GO:0002711(positive regulation of T cell mediated immuni…	ENSRNOT00000064785	TC590854	Cell adhesion molecules (CAMs) // T cell receptor signaling pathway // Fc gamma R-mediated phagocytosis // Primary immunodeficiency	rno04514 // rno04660 // rno04666 // rno05340
Gbp5	Rattus norvegicus guanylate binding protein 5 (Gbp5), mRNA [NM_001108569]	0.088538	7.59175e-07	6e-10	46.8096	40.6488	29.7377	76.9131	33.7778	38.8919	39.2209	43.8337	0.1	0.2	0	0	0	0	A_42_P688320	NM_001108569	NM_001108569	rn|2q44	Rn.224982	362050	GO:0003924(GTPase activity)|GO:0005525(GTP binding)|GO:0031410(cytoplasmic vesicle)|GO:0042802(identical protein binding)|GO:0071346(cellular response to interferon-gamma)	ENSRNOT00000037339	TC632047
Crh	Rattus norvegicus corticotropin releasing hormone (Crh), mRNA [NM_031019]	0.282875	1.19282e-06	9.82e-10	33.4006	40.1573	34.1397	32.4073	33.6547	38.3887	39.3295	42.7537	0.1	0	0	0	0.1	0	A_43_P12478	NM_031019	NM_031019	rn|2q24	Rn.10349	81648	GO:0001934(positive regulation of protein phosphorylation)|GO:0001963(synaptic transmission, dopaminergic)|GO:0005102(receptor binding)|GO:0005515(protein binding)|GO:0005615(extracellular space)|GO:0005737(cytoplasm)|GO:0006704(glucocorticoid biosynthetic process)|GO:0006954(inflammatory response)|GO:0007565(female pregnancy)|GO:0007611(learning or memory)|GO:0007616(long-term memory)|GO:0007631…		TC579402	Long-term depression // Alcoholism	rno04730 // rno05034
Ros1	Rattus norvegicus c-ros oncogene 1 , receptor tyrosine kinase (Ros1), mRNA [NM_012874]	0.253541	1.37819e-06	1.18e-09	34.4721	40.4835	29.5084	39.8043	34.1037	38.8532	39.1096	43.4877	0	0.1	0	0	0	0	A_42_P796980	NM_012874	NM_012874	rn|20q11	Rn.87436	25346	GO:0002066(columnar/cuboidal epithelial cell development)|GO:0004713(protein tyrosine kinase activity)|GO:0004714(transmembrane receptor protein tyrosine kinase activity)|GO:0005524(ATP binding)|GO:0005886(plasma membrane)|GO:0006468(protein phosphorylation)|GO:0007283(spermatogenesis)|GO:0008283(cell proliferation)|GO:0010629(negative regulation of gene expression)|GO:0010966(regulation of phosp…	ENSRNOT00000000459	NP070541
RGD1563091	PREDICTED: Rattus norvegicus sterile alpha motif domain-containing protein 9-like (RGD1563091), mRNA [XM_575365]	0.328746	1.40588e-06	1.25e-09	32.9561	41.3618	31.241	33.4198	34.2075	39.4064	39.7845	44.8944	0.1	0	0	0	0	0	A_42_P736530	XM_575365	XM_575365	rn|4q13	Rn.13231	500011	GO:0005737(cytoplasm)|GO:0043231(intracellular membrane-bounded organelle)		TC618646
Gemin6	Rattus norvegicus gem (nuclear organelle) associated protein 6 (Gemin6), mRNA [NM_001009466]	-0.457437	2.73303e-06	2.52e-09	7051.8	5137	6510.11	7883.74	6761.54	5132.64	5019.1	5259.27	2	2	2	2	2	2	A_42_P503768	NM_001009466	NM_001009466	rn|6q11	Rn.108103	362688	GO:0000245(spliceosomal complex assembly)|GO:0005654(nucleoplasm)|GO:0005737(cytoplasm)|GO:0016604(nuclear body)	ENSRNOT00000037739	TC579729	RNA transport	rno03013
Ptgs1	Rattus norvegicus prostaglandin-endoperoxide synthase 1 (Ptgs1), mRNA [NM_017043]	0.311811	3.0367e-06	2.9e-09	33.1995	41.0892	30.1493	33.2088	36.2404	39.3731	39.7493	44.1454	0	0	0.1	0	0	0	A_44_P137448	NM_017043	NM_017043	rn|3p11	Rn.44404	24693	GO:0001516(prostaglandin biosynthetic process)|GO:0001750(photoreceptor outer segment)|GO:0004601(peroxidase activity)|GO:0004666(prostaglandin-endoperoxide synthase activity)|GO:0005634(nucleus)|GO:0005635(nuclear envelope)|GO:0005737(cytoplasm)|GO:0005789(endoplasmic reticulum membrane)|GO:0006693(prostaglandin metabolic process)|GO:0006979(response to oxidative stress)|GO:0007568(aging)|GO:000…	ENSRNOT00000010218	TC575019	Arachidonic acid metabolism // Metabolic pathways // Platelet activation // Serotonergic synapse	rno00590 // rno01100 // rno04611 // rno04726
Kif20b	Rattus norvegicus kinesin family member 20B (Kif20b), mRNA [NM_001107609]	1.01049	3.29988e-06	3.26e-09	1641.62	3305.88	1853.79	2037.2	1033.87	3982.72	3298.77	2636.16	2	2	2	2	2	2	A_42_P757258	NM_001107609	NM_001107609	rn|1q52	Rn.208134	309523	GO:0003777(microtubule motor activity)|GO:0005524(ATP binding)|GO:0005654(nucleoplasm)|GO:0005730(nucleolus)|GO:0005813(centrosome)|GO:0005874(microtubule)|GO:0006200(ATP catabolic process)|GO:0007018(microtubule-based movement)|GO:0008017(microtubule binding)|GO:0016887(ATPase activity)|GO:0050699(WW domain binding)	ENSRNOT00000054753	TC589236
Tbc1d9	Rattus norvegicus TBC1 domain family, member 9 (with GRAM domain) (Tbc1d9), mRNA [NM_001134539]	-1.49037	3.75179e-06	3.83e-09	1766.03	629.166	1769.79	2116.1	1412.21	151.242	642.376	1093.88	2	2	2	1.1	2	2	A_42_P722781	NM_001134539	NM_001134539	rn|19q11	Rn.19710	304645	GO:0005097(Rab GTPase activator activity)|GO:0005509(calcium ion binding)	ENSRNOT00000065558	TC599676
Il6r	Rattus norvegicus interleukin 6 receptor (Il6r), mRNA [NM_017020]	0.294825	4.01414e-06	4.23e-09	33.1947	40.6647	30.0491	33.2356	36.2993	38.9883	39.2795	43.7264	0	0	0.1	0	0	0	A_42_P772157	NM_017020	NM_017020	rn|2q34	Rn.1716	24499	GO:0004897(ciliary neurotrophic factor receptor activity)|GO:0004915(interleukin-6 receptor activity)|GO:0005138(interleukin-6 receptor binding)|GO:0005576(extracellular region)|GO:0005615(extracellular space)|GO:0005896(interleukin-6 receptor complex)|GO:0008284(positive regulation of cell proliferation)|GO:0009986(cell surface)|GO:0010332(response to gamma radiation)|GO:0010536(positive regulat…	ENSRNOT00000028234	TC588995	Cytokine-cytokine receptor interaction // HIF-1 signaling pathway // PI3K-Akt signaling pathway // Jak-STAT signaling pathway // Hematopoietic cell lineage // Non-alcoholic fatty liver disease (NAFLD)	rno04060 // rno04066 // rno04151 // rno04630 // rno04640 // rno04932
Prkaa2	Rattus norvegicus protein kinase, AMP-activated, alpha 2 catalytic subunit (Prkaa2), mRNA [NM_023991]	0.311874	4.25138e-06	4.62e-09	33.0754	41.0606	30.0182	34.8401	34.3679	39.3701	39.5611	44.2506	0	0.1	0	0	0	0	A_44_P154112	NM_023991	NM_023991	rn|5q34	Rn.64583	78975	GO:0003682(chromatin binding)|GO:0004672(protein kinase activity)|GO:0004674(protein serine/threonine kinase activity)|GO:0004679(AMP-activated protein kinase activity)|GO:0005515(protein binding)|GO:0005524(ATP binding)|GO:0005634(nucleus)|GO:0005654(nucleoplasm)|GO:0005737(cytoplasm)|GO:0006351(transcription, DNA-dependent)|GO:0006355(regulation of transcription, DNA-dependent)|GO:0006468(prote…	ENSRNOT00000010680	TC593035	FoxO signaling pathway // Regulation of autophagy // mTOR signaling pathway // PI3K-Akt signaling pathway // AMPK signaling pathway // Circadian rhythm // Insulin signaling pathway // Adipocytokine signaling pathway // Oxytocin signaling pathway // Non-alcoholic fatty liver disease (NAFLD) // Hypertrophic cardiomyopathy (HCM)	rno04068 // rno04140 // rno04150 // rno04151 // rno04152 // rno04710 // rno04910 // rno04920 // rno04921 // rno04932 // rno05410
Acsm2a	Rattus norvegicus acyl-CoA synthetase medium-chain family member 2A (Acsm2a), mRNA [NM_144748]	0.456138	4.64436e-06	5.2e-09	32.7578	45.6797	30.0551	33.4532	34.7651	39.5883	39.9702	57.4805	0	0	0	0	0	0.2	A_42_P746029	NM_144748	NM_144748	rn|1q35	Rn.14875	246263	GO:0003674(molecular_function)|GO:0005524(ATP binding)|GO:0005575(cellular_component)|GO:0005739(mitochondrion)|GO:0005759(mitochondrial matrix)|GO:0006631(fatty acid metabolic process)|GO:0008150(biological_process)|GO:0036112(medium-chain fatty-acyl-CoA metabolic process)|GO:0046872(metal ion binding)|GO:0047760(butyrate-CoA ligase activity)	ENSRNOT00000020587	TC575576	Butanoate metabolism // Metabolic pathways	rno00650 // rno01100
Cyyr1	Rattus norvegicus cysteine/tyrosine-rich 1 (Cyyr1), mRNA [NM_001013980]	0.305687	7.99954e-06	9.22e-09	32.899	40.6683	29.8884	33.0934	35.715	38.6663	39.4167	43.9219	0	0	0.1	0	0	0	A_42_P763522	NM_001013980	NM_001013980	rn|11q11	Rn.1528	304138	GO:0003674(molecular_function)|GO:0005575(cellular_component)|GO:0008150(biological_process)|GO:0016021(integral to membrane)		TC584588
Fcf1	Rattus norvegicus FCF1 rRNA-processing protein (Fcf1), mRNA [NM_001044235]	-0.219725	1.18094e-05	1.4e-08	16044	13780	15893.2	15222.4	17016.6	13508	14336.6	13495.4	2	2	2	2	2	2	A_42_P769766	NM_001044235	NM_001044235	rn|6q31	Rn.1198	299198	GO:0032040(small-subunit processome)	ENSRNOT00000006297	TC583530	Ribosome biogenesis in eukaryotes	rno03008
Ptgr1	Rattus norvegicus prostaglandin reductase 1 (Ptgr1), mRNA [NM_138863]	-0.658916	1.32137e-05	1.61e-08	1575.33	997.458	1289.55	1710.2	1726.24	879.511	992.421	1120.44	2	2	2	2	2	2	A_42_P698240	NM_138863	NM_138863	rn|5q24	Rn.10656	192227	GO:0005737(cytoplasm)|GO:0008270(zinc ion binding)|GO:0009636(response to toxin)|GO:0032440(2-alkenal reductase [NAD(P)] activity)|GO:0036132(13-prostaglandin reductase activity)|GO:0047522(15-oxoprostaglandin 13-oxidase activity)	ENSRNOT00000020335	TC579585
Grik4	Rattus norvegicus glutamate receptor, ionotropic, kainate 4 (Grik4), mRNA [NM_012572]	0.296296	1.55032e-05	1.94e-08	33.6723	41.3027	32.8589	33.4441	34.7139	39.3635	40.0683	44.4764	0.2	0	0	0	0	0	A_42_P543670	NM_012572	NM_012572	rn|8q22	Rn.10049	24406	GO:0004970(ionotropic glutamate receptor activity)|GO:0005234(extracellular-glutamate-gated ion channel activity)|GO:0005634(nucleus)|GO:0006811(ion transport)|GO:0007268(synaptic transmission)|GO:0008328(ionotropic glutamate receptor complex)|GO:0015277(kainate selective glutamate receptor activity)|GO:0016020(membrane)|GO:0030054(cell junction)|GO:0030424(axon)|GO:0030425(dendrite)|GO:0031960(r…	ENSRNOT00000048347	TC574439	Neuroactive ligand-receptor interaction // Glutamatergic synapse	rno04080 // rno04724
Fibin	Rattus norvegicus fin bud initiation factor homolog (zebrafish) (Fibin), mRNA [NM_001025042]	0.413422	3.11456e-05	4e-08	35.2788	50.3485	38.2877	33.1464	34.4023	38.8777	68.0001	44.1677	0.1	0	0	0	0.2	0	A_42_P718418	NM_001025042	NM_001025042	rn|3q33	Rn.43451	499856	GO:0005576(extracellular region)|GO:0005783(endoplasmic reticulum)|GO:0005794(Golgi apparatus)		TC576009
Cfi	Rattus norvegicus complement factor I (Cfi), mRNA [NM_024157]	0.612316	3.16576e-05	4.17e-08	34.2678	71.3861	34.0365	34.1229	34.6439	39.9031	42.3699	131.885	0.2	0.1	0	0.1	0.1	0.2	A_42_P693316	NM_024157	NM_024157	rn|2q43	Rn.7424	79126	GO:0004252(serine-type endopeptidase activity)|GO:0005044(scavenger receptor activity)|GO:0005615(extracellular space)|GO:0006508(proteolysis)|GO:0006958(complement activation, classical pathway)|GO:0016020(membrane)|GO:0045087(innate immune response)|GO:0046872(metal ion binding)	ENSRNOT00000034706	TC576553	Complement and coagulation cascades // Staphylococcus aureus infection	rno04610 // rno05150
Areg	Rattus norvegicus amphiregulin (Areg), mRNA [NM_017123]	0.695897	3.3476e-05	4.55e-08	33.1086	72.8096	30.4259	33.8498	35.0501	48.567	40.6676	129.194	0.1	0	0	0.1	0	0.3	A_42_P791677	NM_017123	NM_017123	rn|14p22	Rn.10568	29183	GO:0005125(cytokine activity)|GO:0005154(epidermal growth factor receptor binding)|GO:0005615(extracellular space)|GO:0005622(intracellular)|GO:0005634(nucleus)|GO:0005737(cytoplasm)|GO:0007173(epidermal growth factor receptor signaling pathway)|GO:0007186(G-protein coupled receptor signaling pathway)|GO:0007417(central nervous system development)|GO:0008083(growth factor activity)|GO:0008284(pos…	ENSRNOT00000003703	TC579541	ErbB signaling pathway // Hippo signaling pathway	rno04012 // rno04390
Atrn	Rattus norvegicus attractin (Atrn), mRNA [NM_031351]	0.881332	3.3476e-05	4.63e-08	246.866	454.545	295.005	239.628	205.965	357.109	512.742	493.784	2	2	1.9	1.9	2	2	A_42_P745958	NM_031351	NM_031351	rn|3q36	Rn.53846	83526	GO:0003674(molecular_function)|GO:0004872(receptor activity)|GO:0005615(extracellular space)|GO:0005737(cytoplasm)|GO:0005886(plasma membrane)|GO:0006954(inflammatory response)|GO:0006979(response to oxidative stress)|GO:0016021(integral to membrane)|GO:0021549(cerebellum development)|GO:0030246(carbohydrate binding)|GO:0040014(regulation of multicellular organism growth)|GO:0042552(myelination)|…	ENSRNOT00000028847	TC583493
Akr1c14	Rattus norvegicus aldo-keto reductase family 1, member C14 (Akr1c14), mRNA [NM_138547]	0.524615	4.1737e-05	5.91e-08	37.2651	76.0909	44.3941	32.9396	34.4615	38.7117	145.597	43.9641	0.2	0	0	0	0.2	0	A_42_P636400	NM_138547	NM_138547	rn|17q12.3	Rn.10021	191574	GO:0005737(cytoplasm)|GO:0008202(steroid metabolic process)|GO:0016229(steroid dehydrogenase activity)|GO:0021766(hippocampus development)|GO:0047042(androsterone dehydrogenase (B-specific) activity)	ENSRNOT00000023835	TC580073
Lect1	Rattus norvegicus leukocyte cell derived chemotaxin 1 (Lect1), mRNA [NM_030854]	0.490856	4.45843e-05	6.46e-08	33.4389	53.097	30.6647	34.4211	35.2309	40.1719	39.9196	79.1996	0.1	0.1	0.1	0.1	0	0.2	A_42_P631818	NM_030854	NM_030854	rn|15q12	Rn.9900	81512	GO:0001886(endothelial cell morphogenesis)|GO:0001937(negative regulation of endothelial cell proliferation)|GO:0005576(extracellular region)|GO:0012505(endomembrane system)|GO:0016021(integral to membrane)|GO:0016525(negative regulation of angiogenesis)|GO:0030154(cell differentiation)|GO:0030948(negative regulation of vascular endothelial growth factor receptor signaling pathway)|GO:0051216(car…	ENSRNOT00000017400	TC578656
Dcun1d1	Rattus norvegicus DCN1, defective in cullin neddylation 1, domain containing 1 (Dcun1d1), mRNA [NM_001107668]	-0.552927	6.20836e-05	9.2e-08	12631	8607.64	13769.8	13666	10457.2	7298.94	9549.96	8974.03	2	2	2	2	2	2	A_42_P567793	NM_001107668	NM_001107668	rn|2q25	Rn.116073	310324	GO:0000151(ubiquitin ligase complex)	ENSRNOT00000068334	TC594858
Dcaf11	Rattus norvegicus DDB1 and CUL4 associated factor 11 (Dcaf11), transcript variant 1, mRNA [NM_001009686]	0.809002	6.32426e-05	9.58e-08	276.969	483.814	349.838	186.731	294.339	496.632	461.908	492.902	2	1.5	2	2	2	2	A_42_P598965	NM_001009686	NM_001009686	rn|15p13	Rn.16542	305895	GO:0016567(protein ubiquitination)|GO:0080008(CUL4 RING ubiquitin ligase complex)	ENSRNOT00000059987	TC575292
Aadac	Rattus norvegicus arylacetamide deacetylase (Aadac), mRNA [NM_020538]	0.865087	9.1101e-05	1.41e-07	33.7985	128.839	30.7879	34.1886	36.419	43.0571	298.824	44.6361	0	0	0.1	0.1	0.3	0	A_42_P575398	NM_020538	NM_020538	rn|2q31	Rn.48732	57300	GO:0004806(triglyceride lipase activity)|GO:0005789(endoplasmic reticulum membrane)|GO:0006629(lipid metabolic process)|GO:0010898(positive regulation of triglyceride catabolic process)|GO:0016021(integral to membrane)|GO:0016787(hydrolase activity)|GO:0017171(serine hydrolase activity)|GO:0019213(deacetylase activity)|GO:0052689(carboxylic ester hydrolase activity)	ENSRNOT00000018761	TC577717
Ano4	Rattus norvegicus anoctamin 4 (Ano4), mRNA [NM_001106778]	0.353466	0.000144876	2.29e-07	33.5271	42.8024	30.4726	35.7822	34.3264	41.2017	42.7983	44.4074	0.2	0.3	0.1	0.1	0.1	0	A_42_P542727	NM_001106778	NM_001106778	rn|7q13	Rn.23908	299714	GO:0005229(intracellular calcium activated chloride channel activity)|GO:0005622(intracellular)|GO:0016021(integral to membrane)	ENSRNOT00000009084	TC597757
Ttyh2	PREDICTED: Rattus norvegicus tweety homolog 2 (Drosophila) (Ttyh2), mRNA [XM_001081641]	-0.749691	0.000151835	2.45e-07	1493.12	888.371	1310.01	1354.84	1814.51	953.585	870.107	841.421	2	2	2	2	2	2	A_42_P523517	XM_001081641	XM_001081641	rn|10q32.2	Rn.16666	287803			TC597295
Srsf4	Rattus norvegicus serine/arginine-rich splicing factor 4 (Srsf4), mRNA [NM_001108685]	-0.282588	0.000155479	2.56e-07	17976.1	14779.8	18023	19358.7	16546.6	13411.6	14583.7	16344.3	2	2	2	2	2	2	A_42_P816010	NM_001108685	NM_001108685	rn|5q36	Rn.63428	362612	GO:0000166(nucleotide binding)|GO:0003676(nucleic acid binding)|GO:0048025(negative regulation of nuclear mRNA splicing, via spliceosome)	ENSRNOT00000013301	TC587907	Spliceosome // Herpes simplex infection	rno03040 // rno05168
Rnf138	Rattus norvegicus ring finger protein 138, E3 ubiquitin protein ligase (Rnf138), mRNA [NM_053588]	-1.52755	0.000163148	2.74e-07	460.263	166.993	329.576	567.371	483.841	111.106	255.146	134.728	2	2	2	0.9	1.6	1	A_42_P467928	NM_053588	NM_053588	rn|18p12	Rn.6814	94196	GO:0008270(zinc ion binding)|GO:0016055(Wnt receptor signaling pathway)|GO:0016567(protein ubiquitination)|GO:0016874(ligase activity)|GO:0019901(protein kinase binding)	ENSRNOT00000021061	TC575089
Cyp7a1	Rattus norvegicus cytochrome P450, family 7, subfamily a, polypeptide 1 (Cyp7a1), mRNA [NM_012942]	0.529359	0.000167602	2.87e-07	34.053	56.7314	30.8944	34.1602	37.1045	41.08	40.836	88.2782	0	0	0.1	0.1	0	0.2	A_42_P794562	NM_012942	NM_012942	rn|5q12	Rn.10737	25428	GO:0005506(iron ion binding)|GO:0005789(endoplasmic reticulum membrane)|GO:0006699(bile acid biosynthetic process)|GO:0006707(cholesterol catabolic process)|GO:0008123(cholesterol 7-alpha-monooxygenase activity)|GO:0020037(heme binding)|GO:0042632(cholesterol homeostasis)|GO:0043231(intracellular membrane-bounded organelle)|GO:0070857(regulation of bile acid biosynthetic process)|GO:0071333(cellu…	ENSRNOT00000012819	TC574277	Primary bile acid biosynthesis // Steroid hormone biosynthesis // Metabolic pathways // PPAR signaling pathway // Bile secretion	rno00120 // rno00140 // rno01100 // rno03320 // rno04976
Ccndbp1	Rattus norvegicus cyclin D-type binding-protein 1 (Ccndbp1), mRNA [NM_001013204]	0.395054	0.000187932	3.28e-07	2171.24	2855.44	2289.05	2430.44	1794.23	2638.26	3019.91	2908.14	2	2	2	2	2	2	A_42_P508273	NM_001013204	NM_001013204	rn|3q35	Rn.162679	362201	GO:0005634(nucleus)|GO:0005737(cytoplasm)|GO:0007049(cell cycle)|GO:0051726(regulation of cell cycle)	ENSRNOT00000015472	TC578579
Abcb9	Rattus norvegicus ATP-binding cassette, subfamily B (MDR/TAP), member 9 (Abcb9), mRNA [NM_022238]	0.477622	0.000211444	3.76e-07	33.5788	47.7924	30.6253	35.0723	35.0389	39.4381	49.6781	54.261	0	0.1	0	0	0.1	0.2	A_42_P630463	NM_022238	NM_022238	rn|12q15	Rn.44870	63886	GO:0001916(positive regulation of T cell mediated cytotoxicity)|GO:0002474(antigen processing and presentation of peptide antigen via MHC class I)|GO:0005524(ATP binding)|GO:0005743(mitochondrial inner membrane)|GO:0005765(lysosomal membrane)|GO:0005769(early endosome)|GO:0005783(endoplasmic reticulum)|GO:0005886(plasma membrane)|GO:0008150(biological_process)|GO:0015031(protein transport)|GO:001…		NP956437	ABC transporters // Lysosome	rno02010 // rno04142
Ptk2b	Rattus norvegicus protein tyrosine kinase 2 beta (Ptk2b), mRNA [NM_017318]	0.467044	0.000213121	3.86e-07	32.3932	45.0378	29.6715	33.0572	34.4508	42.7674	39.6387	52.7074	0	0	0	0.1	0	0.3	A_44_P482346	NM_017318	NM_017318	rn|15p12	Rn.11025	50646	GO:0000165(MAPK cascade)|GO:0000302(response to reactive oxygen species)|GO:0001525(angiogenesis)|GO:0001556(oocyte maturation)|GO:0001666(response to hypoxia)|GO:0001954(positive regulation of cell-matrix adhesion)|GO:0002040(sprouting angiogenesis)|GO:0002315(marginal zone B cell differentiation)|GO:0004672(protein kinase activity)|GO:0004715(non-membrane spanning protein tyrosine kinase activi…	ENSRNOT00000030007	NP211306	Calcium signaling pathway // Chemokine signaling pathway // Natural killer cell mediated cytotoxicity // Leukocyte transendothelial migration // GnRH signaling pathway // Hepatitis B	rno04020 // rno04062 // rno04650 // rno04670 // rno04912 // rno05161
Golga2	Rattus norvegicus golgin A2 (Golga2), mRNA [NM_022596]	0.424138	0.000216907	4e-07	2432.29	3263.21	2442.3	2137.4	2717.17	2816.57	3313.42	3659.65	2	2	2	2	2	2	A_42_P480082	NM_022596	NM_022596	rn|3p11	Rn.6165	64528	GO:0000137(Golgi cis cisterna)|GO:0000139(Golgi membrane)|GO:0005515(protein binding)|GO:0005737(cytoplasm)|GO:0005794(Golgi apparatus)|GO:0005801(cis-Golgi network)|GO:0008150(biological_process)|GO:0032403(protein complex binding)|GO:0032580(Golgi cisterna membrane)|GO:0043025(neuronal cell body)|GO:0043234(protein complex)|GO:0050772(positive regulation of axonogenesis)|GO:0051645(Golgi locali…	ENSRNOT00000016341	TC573954
Mapk6	Rattus norvegicus mitogen-activated protein kinase 6 (Mapk6), mRNA [NM_031622]	-0.570633	0.000235477	4.42e-07	14081.3	9480.89	11508.3	16212.4	14523.3	7960.82	11099.2	9382.66	2	2	2	2	2	2	A_42_P727584	NM_031622	NM_031622	rn|8q24	Rn.88457	58840	GO:0000165(MAPK cascade)|GO:0004707(MAP kinase activity)|GO:0005524(ATP binding)|GO:0005634(nucleus)|GO:0005737(cytoplasm)|GO:0006468(protein phosphorylation)|GO:0007049(cell cycle)|GO:0019901(protein kinase binding)|GO:0023014(signal transduction by phosphorylation)|GO:0046982(protein heterodimerization activity)	ENSRNOT00000013053	TC574195
Epha2	Rattus norvegicus Eph receptor A2 (Epha2), mRNA [NM_001108977]	1.91148	0.000253407	4.84e-07	186.653	700.84	491.138	33.8279	34.9932	814.659	601.502	686.358	2	0	0	2	2	2	A_42_P569711	NM_001108977	NM_001108977	rn|5q36	Rn.23415	366492	GO:0001501(skeletal system development)|GO:0001568(blood vessel development)|GO:0001570(vasculogenesis)|GO:0001649(osteoblast differentiation)|GO:0004714(transmembrane receptor protein tyrosine kinase activity)|GO:0005003(ephrin receptor activity)|GO:0005524(ATP binding)|GO:0005886(plasma membrane)|GO:0005887(integral to plasma membrane)|GO:0005925(focal adhesion)|GO:0008630(DNA damage response, …	ENSRNOT00000012328	TC594825	Ras signaling pathway // Rap1 signaling pathway // PI3K-Akt signaling pathway // Axon guidance	rno04014 // rno04015 // rno04151 // rno04360
Dazap2	Rattus norvegicus DAZ associated protein 2 (Dazap2), mRNA [NM_001013107]	0.467335	0.000273818	5.32e-07	7371.03	10194.8	8406.6	7301.36	6405.12	11747.2	9965.53	8871.7	2	2	2	2	2	2	A_42_P714010	NM_001013107	NM_001013107	rn|7q36	Rn.107901	300235	GO:0005634(nucleus)|GO:0005737(cytoplasm)|GO:0050699(WW domain binding)	ENSRNOT00000006239	TC577301
Gcgr	Rattus norvegicus glucagon receptor (Gcgr), transcript variant 2, mRNA [NM_172091]	0.496329	0.000315817	6.24e-07	33.3689	47.4765	30.6123	34.2198	35.2747	56.2595	40.6585	45.5115	0	0	0	0.5	0	0	A_42_P621872	NM_172091	NM_172091	rn|10q32.3	Rn.11225	24953	GO:0004967(glucagon receptor activity)|GO:0005768(endosome)|GO:0005886(plasma membrane)|GO:0005887(integral to plasma membrane)|GO:0006887(exocytosis)|GO:0007186(G-protein coupled receptor signaling pathway)|GO:0007188(adenylate cyclase-modulating G-protein coupled receptor signaling pathway)|GO:0007189(adenylate cyclase-activating G-protein coupled receptor signaling pathway)|GO:0009755(hormone-…	ENSRNOT00000054962	TC589177	Neuroactive ligand-receptor interaction	rno04080
Gsta1	Rattus norvegicus glutathione S-transferase A3 (Gsta3), mRNA [NM_031509]	0.689788	0.000344989	6.93e-07	33.1883	66.1174	30.0815	34.1477	35.3355	39.4827	42.1116	116.758	0.1	0.1	0.1	0.1	0.1	0.4	A_42_P624195	NM_031509	NM_031509	rn|9q13	Rn.10460	24421	GO:0004364(glutathione transferase activity)|GO:0005634(nucleus)|GO:0005640(nuclear outer membrane)|GO:0005829(cytosol)|GO:0006749(glutathione metabolic process)|GO:0007568(aging)|GO:0008144(drug binding)|GO:0031667(response to nutrient levels)|GO:0042178(xenobiotic catabolic process)|GO:0042493(response to drug)|GO:0043295(glutathione binding)	ENSRNOT00000018325	TC628500	Glutathione metabolism // Metabolism of xenobiotics by cytochrome P450 // Drug metabolism - cytochrome P450 // Chemical carcinogenesis	rno00480 // rno00980 // rno00982 // rno05204
Cyp2c23	Rattus norvegicus cytochrome P450, family 2, subfamily c, polypeptide 23 (Cyp2c23), mRNA [NM_031839]	0.599622	0.000407016	8.31e-07	32.4936	50.7945	30.9866	32.7997	33.6944	52.0545	54.9375	45.3915	0.2	0	0	0.5	0.5	0.2	A_42_P514057	NM_031839	NM_031839	rn|1q54	Rn.2184	83790	GO:0004497(monooxygenase activity)|GO:0005506(iron ion binding)|GO:0005789(endoplasmic reticulum membrane)|GO:0008392(arachidonic acid epoxygenase activity)|GO:0016705(oxidoreductase activity, acting on paired donors, with incorporation or reduction of molecular oxygen)|GO:0019369(arachidonic acid metabolic process)|GO:0020037(heme binding)|GO:0033574(response to testosterone stimulus)|GO:0043231…	ENSRNOT00000017840	TC641912	Steroid hormone biosynthesis // Arachidonic acid metabolism // Linoleic acid metabolism // Retinol metabolism // Metabolic pathways // Serotonergic synapse // Inflammatory mediator regulation of TRP channels // Chemical carcinogenesis	rno00140 // rno00590 // rno00591 // rno00830 // rno01100 // rno04726 // rno04750 // rno05204
Cmya5	PREDICTED: Rattus norvegicus cardiomyopathy associated 5 (Cmya5), mRNA [XM_001068814]	0.262923	0.00042803	8.88e-07	34.3043	41.0704	33.5364	35.0386	34.3377	39.3494	39.8692	43.9927	0.2	0.2	0	0	0	0	A_42_P716512	XM_001068814	XM_001068814	rn|2q12		688915			TC589851
Brms1l	Rattus norvegicus breast cancer metastasis-suppressor 1-like (Brms1l), mRNA [NM_001106731]	-0.515191	0.000474484	1e-06	2965.28	2075.87	3228.72	2863.14	2803.97	2465.87	2220.07	1541.66	2	2	2	2	2	2	A_42_P749382	NM_001106731	NM_001106731	rn|6q23	Rn.95406	299053		ENSRNOT00000010948	TC601150
Hadhb	Rattus norvegicus hydroxyacyl-CoA dehydrogenase/3-ketoacyl-CoA thiolase/enoyl-CoA hydratase (trifunctional protein), beta subunit (Hadhb), mRNA [NM_133618]	0.938721	0.000597996	1.28e-06	275.521	524.293	319.121	239.848	267.595	524.831	400.394	647.654	2	2	2	2	2	2	A_42_P655644	NM_133618	NM_133618	rn|6q14	Rn.11253	171155	GO:0000062(fatty-acyl-CoA binding)|GO:0003857(3-hydroxyacyl-CoA dehydrogenase activity)|GO:0003988(acetyl-CoA C-acyltransferase activity)|GO:0004300(enoyl-CoA hydratase activity)|GO:0005739(mitochondrion)|GO:0005741(mitochondrial outer membrane)|GO:0005743(mitochondrial inner membrane)|GO:0005783(endoplasmic reticulum)|GO:0006635(fatty acid beta-oxidation)|GO:0016507(mitochondrial fatty acid beta…	ENSRNOT00000014637	TC580979	Fatty acid elongation // Fatty acid degradation // Valine, leucine and isoleucine degradation // Metabolic pathways // Fatty acid metabolism	rno00062 // rno00071 // rno00280 // rno01100 // rno01212
Mex3c	Rattus norvegicus mex-3 homolog C (C. elegans) (Mex3c), mRNA [NM_001107377]	0.892713	0.00060734	1.32e-06	648.965	1203.37	758.844	349.384	838.668	990.48	1110.12	1509.5	2	2	2	2	2	2	A_43_P20016	NM_001107377	NM_001107377	rn|18q12.2	Rn.8138	307271	GO:0003415(chondrocyte hypertrophy)|GO:0003723(RNA binding)|GO:0008270(zinc ion binding)|GO:0043231(intracellular membrane-bounded organelle)|GO:0045598(regulation of fat cell differentiation)|GO:0097009(energy homeostasis)	ENSRNOT00000041227	TC590701
Irx4	Rattus norvegicus iroquois homeobox 4 (Irx4), mRNA [NM_001107330]	0.700495	0.000656463	1.46e-06	32.6602	59.3914	30.1075	33.2367	34.6365	38.9075	56.8276	82.4391	0	0	0	0	0.2	0.5	A_42_P516693	NM_001107330	NM_001107330	rn|17p14	Rn.44726	306655	GO:0003700(sequence-specific DNA binding transcription factor activity)|GO:0005634(nucleus)|GO:0007507(heart development)|GO:0043565(sequence-specific DNA binding)|GO:0048561(establishment of organ orientation)	ENSRNOT00000016975	TC587608
Tmem247	Rattus norvegicus transmembrane protein 247 (Tmem247), mRNA [NM_001277885]	0.487222	0.000656463	1.47e-06	33.1376	47.8513	29.6587	35.4673	34.2868	59.7205	39.5589	44.2746	0	0.2	0	0.6	0	0	A_42_P516860	NM_001277885	NM_001277885			682006	GO:0005783(endoplasmic reticulum)	ENSRNOT00000074516	TC620813
Ube2t	Rattus norvegicus ubiquitin-conjugating enzyme E2T (putative) (Ube2t), mRNA [NM_001108344]	0.552386	0.000699761	1.59e-06	1025.11	1502.12	1110.6	890.461	1074.28	1772.41	1246.66	1487.28	2	2	2	2	2	2	A_42_P729711	NM_001108344	NM_001108344	rn|13q13	Rn.18835	360847	GO:0003682(chromatin binding)|GO:0004842(ubiquitin-protein ligase activity)|GO:0006281(DNA repair)|GO:0006513(protein monoubiquitination)|GO:0006974(response to DNA damage stimulus)|GO:0031625(ubiquitin protein ligase binding)|GO:0035519(protein K29-linked ubiquitination)|GO:0044314(protein K27-linked ubiquitination)|GO:0051865(protein autoubiquitination)|GO:0070534(protein K63-linked ubiquitinat…	ENSRNOT00000006747	TC622584	Fanconi anemia pathway	rno03460
S100b	Rattus norvegicus S100 calcium binding protein B (S100b), mRNA [NM_013191]	0.341535	0.000707117	1.63e-06	38.6695	47.0087	30.35	51.0301	34.6283	42.304	52.9856	45.7365	0.1	0.2	0	0.1	0.1	0.1	A_43_P15530	NM_013191	NM_013191	rn|20p12	Rn.8937	25742	GO:0001726(ruffle)|GO:0005102(receptor binding)|GO:0005509(calcium ion binding)|GO:0005515(protein binding)|GO:0005615(extracellular space)|GO:0005634(nucleus)|GO:0005737(cytoplasm)|GO:0007611(learning or memory)|GO:0007613(memory)|GO:0008270(zinc ion binding)|GO:0008284(positive regulation of cell proliferation)|GO:0008360(regulation of cell shape)|GO:0042802(identical protein binding)|GO:004280…		TC578334
Ginm1	Protein RGD1309759; Similar to cDNA sequence BC013529 (Predicted) [Source:UniProtKB/TrEMBL;Acc:D3ZJB2] [ENSRNOT00000020810]	1.94108	0.000774145	1.81e-06	49.2948	186.809	79.7918	33.9858	34.107	260.483	185.6	114.344	0.8	0.1	0	2	1.3	1	A_42_P482051	ENSRNOT00000020810	XM_001059157	rn|1p13	Rn.224528	361448		ENSRNOT00000020810	TC596316
Mmadhc	Rattus norvegicus methylmalonic aciduria (cobalamin deficiency) cblD type, with homocystinuria (Mmadhc), mRNA [NM_001004280]	1.53495	0.000940533	2.23e-06	250.338	720.979	442.5	142.994	165.519	1019.05	613.409	530.482	2	1.2	1.3	2	2	2	A_42_P712718	NM_001004280	NM_001004280	rn|3q12	Rn.3269	362134	GO:0005739(mitochondrion)|GO:0009235(cobalamin metabolic process)	ENSRNOT00000066058	TC583952
Tnn	Rattus norvegicus tenascin N (Tnn), mRNA [NM_001107189]	0.434009	0.000952609	2.29e-06	36.9496	58.3961	30.0883	36.3178	44.4427	90.7239	39.3502	45.1142	0	0.1	0.1	0.2	0	0.1	A_42_P808236	NM_001107189	NM_001107189	rn|13q22	Rn.3715	304913	GO:0005178(integrin binding)|GO:0005578(proteinaceous extracellular matrix)|GO:0007160(cell-matrix adhesion)|GO:0007409(axonogenesis)|GO:0009986(cell surface)|GO:0016049(cell growth)|GO:0016477(cell migration)|GO:0042802(identical protein binding)	ENSRNOT00000003452	TC582401	PI3K-Akt signaling pathway // Focal adhesion // ECM-receptor interaction // MicroRNAs in cancer	rno04151 // rno04510 // rno04512 // rno05206
Igf1r	Rattus norvegicus insulin-like growth factor 1 receptor (Igf1r), mRNA [NM_052807]	-0.864186	0.00114902	2.8e-06	455.108	250.106	431.121	359.402	574.801	206.643	296.116	247.559	2	2	2	1.8	1.9	1.7	A_44_P474037	NM_052807	NM_052807	rn|1q22	Rn.10957	25718	GO:0001965(G-protein alpha-subunit binding)|GO:0004713(protein tyrosine kinase activity)|GO:0005010(insulin-like growth factor-activated receptor activity)|GO:0005158(insulin receptor binding)|GO:0005520(insulin-like growth factor binding)|GO:0005524(ATP binding)|GO:0005886(plasma membrane)|GO:0005901(caveola)|GO:0006468(protein phosphorylation)|GO:0006955(immune response)|GO:0007409(axonogenesis…	ENSRNOT00000019267	TC628290	Ras signaling pathway // Rap1 signaling pathway // HIF-1 signaling pathway // FoxO signaling pathway // Oocyte meiosis // Endocytosis // PI3K-Akt signaling pathway // AMPK signaling pathway // Focal adhesion // Adherens junction // Signaling pathways regulating pluripotency of stem cells // Long-term depression // Ovarian steroidogenesis // Progesterone-mediated oocyte maturation // Pathways in c…	rno04014 // rno04015 // rno04066 // rno04068 // rno04114 // rno04144 // rno04151 // rno04152 // rno04510 // rno04520 // rno04550 // rno04730 // rno04913 // rno04914 // rno05200 // rno05202 // rno05205 // rno05214 // rno05215 // rno05218
Homer1	Rattus norvegicus homer homolog 1 (Drosophila) (Homer1), mRNA [NM_031707]	0.359335	0.0015305	3.78e-06	634.035	812.993	683.452	628.127	590.525	748.77	878.747	811.46	2	2	2	2	2	2	A_42_P764228	NM_031707	NM_031707		Rn.37500	29546	GO:0003009(skeletal muscle contraction)|GO:0005102(receptor binding)|GO:0005515(protein binding)|GO:0005737(cytoplasm)|GO:0005886(plasma membrane)|GO:0007216(G-protein coupled glutamate receptor signaling pathway)|GO:0007623(circadian rhythm)|GO:0016020(membrane)|GO:0030018(Z disc)|GO:0030054(cell junction)|GO:0030425(dendrite)|GO:0031802(type 5 metabotropic glutamate receptor binding)|GO:0032947…	ENSRNOT00000071804	TC588783	FoxO signaling pathway // Glutamatergic synapse	rno04068 // rno04724
	RIKEN cDNA 2610034M16 gene [Source:MGI Symbol;Acc:MGI:1916489] [ENSRNOT00000056434]	0.374595	0.00156173	3.95e-06	34.8532	45.913	35.2054	34.1164	35.2379	39.9027	52.1176	45.7186	0.3	0	0	0	0.1	0	A_42_P613024	ENSRNOT00000056434	XR_147133	rn|9q36	Rn.13689			ENSRNOT00000056434	TC598525
Mal2	Rattus norvegicus mal, T-cell differentiation protein 2 (Mal2), mRNA [NM_198786]	0.189934	0.00156173	3.96e-06	36.9883	41.3132	39.5371	36.2347	35.1932	40.1388	39.5547	44.2462	0.1	0.1	0.1	0.1	0	0	A_42_P460340	NM_198786	NM_198786	rn|7q31	Rn.103382	362911	GO:0016021(integral to membrane)	ENSRNOT00000011485	TC577925
Ccdc13	PREDICTED: Rattus norvegicus coiled-coil domain containing 13 (Ccdc13), mRNA [XM_003754481]	0.707821	0.00162347	4.17e-06	34.364	77.9592	33.244	34.4708	35.3771	40.3554	147.342	46.1797	0.1	0	0	0	0.3	0	A_42_P619806	XM_003754481	XM_003754481	rn|8q32		686091			TC590118
G4	Rattus norvegicus G4 protein (G4), mRNA [NM_001003975]	-1.16008	0.00167595	4.36e-06	1545.89	692.1	1418.24	1118.56	2100.86	1050.98	546.383	478.935	2	2	2	2	2	2	A_42_P636879	NM_001003975	NM_001003975	rn|20p12	Rn.205352	406868		ENSRNOT00000060819	TC580452
Foxa2	Rattus norvegicus forkhead box A2 (Foxa2), mRNA [NM_012743]	1.93858	0.00220161	5.8e-06	360.071	1378.96	242.368	803.535	34.3096	2046.91	885.422	1204.53	2	2	0	2	2	2	A_42_P637279	NM_012743	NM_012743	rn|3q41	Rn.10948	25099	GO:0000122(negative regulation of transcription from RNA polymerase II promoter)|GO:0000432(positive regulation of transcription from RNA polymerase II promoter by glucose)|GO:0000433(negative regulation of transcription from RNA polymerase II promoter by glucose)|GO:0000978(RNA polymerase II core promoter proximal region sequence-specific DNA binding)|GO:0001077(RNA polymerase II core promoter p…	ENSRNOT00000017742	TC575998	Maturity onset diabetes of the young	rno04950
	nucleolar protein 11 [Source:MGI Symbol;Acc:MGI:1916229] [ENSRNOT00000071743]	1.05886	0.00251559	6.71e-06	634.725	1320.99	1075.22	272.602	556.353	1191.72	1245.11	1526.15	2	2	2	2	2	2	A_42_P480769	ENSRNOT00000071743	XM_003752392	rn|10q32.1				ENSRNOT00000071743	TC601479
Ccdc80	Rattus norvegicus coiled-coil domain containing 80 (Ccdc80), mRNA [NM_022543]	2.07805	0.0025923	7e-06	78.4858	328.986	167.693	32.784	34.9801	494.127	265.808	227.023	1.8	0.1	0.1	2	2	1.7	A_42_P551104	NM_022543	NM_022543	rn|11q21	Rn.2193	64387	GO:0001968(fibronectin binding)|GO:0005539(glycosaminoglycan binding)|GO:0005604(basement membrane)|GO:0005614(interstitial matrix)|GO:0008201(heparin binding)|GO:0010811(positive regulation of cell-substrate adhesion)|GO:0030198(extracellular matrix organization)|GO:0031012(extracellular matrix)	ENSRNOT00000059735	TC574177
Slc17a3	Rattus norvegicus solute carrier family 17 (organic anion transporter), member 3 (Slc17a3), mRNA [NM_153622]	0.591816	0.00291962	7.98e-06	34.3155	53.4937	33.6266	33.9962	35.3238	39.8006	75.0347	45.6457	0.1	0	0	0	0.5	0.1	A_42_P555365	NM_153622	NM_153622	rn|17p11	Rn.16357	266730	GO:0005436(sodium:phosphate symporter activity)|GO:0005737(cytoplasm)|GO:0005789(endoplasmic reticulum membrane)|GO:0005887(integral to plasma membrane)|GO:0006814(sodium ion transport)|GO:0006817(phosphate ion transport)|GO:0006855(drug transmembrane transport)|GO:0008308(voltage-gated anion channel activity)|GO:0008514(organic anion transmembrane transporter activity)|GO:0015143(urate transmemb…	ENSRNOT00000029626	NP646404
Scd	Rattus norvegicus stearoyl-CoA desaturase (delta-9-desaturase) (Scd), mRNA [NM_031841]	-0.181993	0.0030837	8.53e-06	102635	90451.7	109242	95971.3	102692	94981.9	85761.1	90612.2	2	2	2	2	2	2	A_42_P813567	NM_031841	NM_031841	rn|1q54	Rn.83595	83792	GO:0004768(stearoyl-CoA 9-desaturase activity)|GO:0005506(iron ion binding)|GO:0005789(endoplasmic reticulum membrane)|GO:0006633(fatty acid biosynthetic process)|GO:0016021(integral to membrane)|GO:0042552(myelination)	ENSRNOT00000075397	TC596239	Biosynthesis of unsaturated fatty acids // Fatty acid metabolism // PPAR signaling pathway // AMPK signaling pathway	rno01040 // rno01212 // rno03320 // rno04152
Fat2	Rattus norvegicus FAT atypical cadherin 2 (Fat2), mRNA [NM_022954]	0.478051	0.00311172	8.71e-06	33.9135	49.3469	31.5602	33.4199	36.7603	43.8117	60.283	43.9461	0.2	0.1	0.2	0.3	0.2	0.1	A_42_P550241	NM_022954	NM_022954	rn|10q22	Rn.137161	65048	GO:0005509(calcium ion binding)|GO:0005634(nucleus)|GO:0005886(plasma membrane)|GO:0005913(cell-cell adherens junction)|GO:0007156(homophilic cell adhesion)|GO:0010631(epithelial cell migration)|GO:0016021(integral to membrane)	ENSRNOT00000058665	TC573584
Rbp2	Rattus norvegicus retinol binding protein 2, cellular (Rbp2), mRNA [NM_012640]	0.513259	0.00320619	9.08e-06	441.109	628.527	417.665	461.939	443.722	633.43	610.748	641.402	2	2	2	2	2	2	A_64_P096356	NM_012640	NM_012640	rn|8q31	Rn.9828	24710	GO:0005215(transporter activity)|GO:0005794(Golgi apparatus)|GO:0005829(cytosol)|GO:0016918(retinal binding)|GO:0019841(retinol binding)|GO:0042572(retinol metabolic process)	ENSRNOT00000018755	TC592432	Vitamin digestion and absorption	rno04977
Eaf2	Rattus norvegicus ELL associated factor 2 (Eaf2), mRNA [NM_172047]	0.26671	0.00411874	1.18e-05	36.3751	43.3616	32.3369	34.6894	42.0989	44.3038	40.6041	45.177	0.1	0.1	0.3	0.5	0	0	A_42_P604033	NM_172047	NM_172047	rn|11q22	Rn.20681	266787	GO:0005634(nucleus)|GO:0005654(nucleoplasm)|GO:0005730(nucleolus)|GO:0006351(transcription, DNA-dependent)|GO:0006915(apoptotic process)|GO:0016607(nuclear speck)|GO:0030308(negative regulation of cell growth)|GO:0032783(ELL-EAF complex)|GO:0045893(positive regulation of transcription, DNA-dependent)|GO:0060770(negative regulation of epithelial cell proliferation involved in prostate gland develo…	ENSRNOT00000003208	TC579673
Mfsd9	Rattus norvegicus major facilitator superfamily domain containing 9 (Mfsd9), mRNA [NM_001108215]	1.26018	0.004348	1.26e-05	166.46	395.264	235.121	170.249	94.0106	237.2	436.409	512.183	1.9	1.7	0.9	1.8	2	2	A_42_P809596	NM_001108215	NM_001108215	rn|9q21	Rn.18430	316356	GO:0005215(transporter activity)|GO:0005886(plasma membrane)|GO:0016021(integral to membrane)|GO:0055085(transmembrane transport)	ENSRNOT00000038915	TC592186
Eif3f	Rattus norvegicus eukaryotic translation initiation factor 3, subunit F (Eif3f), mRNA [NM_001277302]	-0.267142	0.0049262	1.46e-05	16758.1	13925.2	15510.7	18725.6	16038.1	15073	13384.3	13318.2	2	2	2	2	2	2	A_42_P519910	NM_001277302	NM_001277302	rn|1q33	Rn.41724	293427	GO:0003743(translation initiation factor activity)|GO:0005852(eukaryotic translation initiation factor 3 complex)|GO:0006413(translational initiation)	ENSRNOT00000021017	TC587880	RNA transport	rno03013
Tmem55a	Rattus norvegicus transmembrane protein 55A (Tmem55a), mRNA [NM_001024900]	0.620997	0.0049262	1.46e-05	844.5	1298.21	965.32	943.476	624.706	995.337	1376.37	1522.91	2	2	2	2	2	2	A_42_P641870	NM_001024900	NM_001024900	rn|5q13	Rn.16907	362490	GO:0005765(lysosomal membrane)|GO:0016021(integral to membrane)|GO:0016787(hydrolase activity)|GO:0031902(late endosome membrane)	ENSRNOT00000009375	TC584687
Bbs9	PREDICTED: Rattus norvegicus Bardet-Biedl syndrome 9 (Bbs9), mRNA [XM_235942]	1.7055	0.00513903	1.54e-05	220.707	716.769	433.917	149.486	78.7173	378.62	983.905	787.782	2	1.4	1	2	2	2	A_42_P526728	XM_235942	XM_235942	rn|8q13	Rn.92828	315484	GO:0005634(nucleus)|GO:0005730(nucleolus)|GO:0005737(cytoplasm)|GO:0005886(plasma membrane)|GO:0034464(BBSome)		TC587219
Clhc1	Rattus norvegicus clathrin heavy chain linker domain containing 1 (Clhc1), mRNA [NM_001013877]	0.537689	0.00514919	1.56e-05	34.943	60.1003	35.3051	34.2426	35.2813	42.5505	89.414	48.3364	0.2	0	0	0.2	0.2	0.1	A_42_P730320	NM_001013877	NM_001013877	rn|14q22	Rn.108545	289865		ENSRNOT00000006085	TC576390
Tmeff2	Rattus norvegicus transmembrane protein with EGF-like and two follistatin-like domains 2 (Tmeff2), mRNA [NM_001108795]	0.642458	0.00519178	1.59e-05	32.1756	51.3986	29.4357	32.9787	34.1125	38.9937	70.7845	44.4175	0	0	0	0	0.7	0	A_42_P805492	NM_001108795	NM_001108795	rn|9q22	Rn.199984	363228	GO:0003674(molecular_function)|GO:0005575(cellular_component)|GO:0008150(biological_process)|GO:0016021(integral to membrane)	ENSRNOT00000066231	TC629671
Ppa1	Rattus norvegicus pyrophosphatase (inorganic) 1 (Ppa1), mRNA [NM_001100834]	-0.59961	0.00542729	1.68e-05	17110.5	11291.2	13487.2	20866.9	16977.4	9443.98	13615	10814.7	2	2	2	2	2	2	A_42_P548520	NM_001100834	NM_001100834	rn|20q11	Rn.106916	294504	GO:0000287(magnesium ion binding)|GO:0004427(inorganic diphosphatase activity)|GO:0005737(cytoplasm)|GO:0006796(phosphate-containing compound metabolic process)|GO:0016462(pyrophosphatase activity)	ENSRNOT00000000674	TC613175	Oxidative phosphorylation	rno00190
Timp1	Rattus norvegicus TIMP metallopeptidase inhibitor 1 (Timp1), mRNA [NM_053819]	1.67466	0.00546606	1.71e-05	324.746	1033.67	540.521	44.3428	389.375	1267.74	520.241	1313.03	2	0.4	2	2	2	2	A_44_P461154	NM_053819	NM_053819	rn|Xq12	Rn.25754	116510	GO:0001775(cell activation)|GO:0002020(protease binding)|GO:0005578(proteinaceous extracellular matrix)|GO:0005604(basement membrane)|GO:0006694(steroid biosynthetic process)|GO:0007568(aging)|GO:0008191(metalloendopeptidase inhibitor activity)|GO:0010033(response to organic substance)|GO:0031012(extracellular matrix)|GO:0034097(response to cytokine stimulus)|GO:0042060(wound healing)|GO:0043066(…	ENSRNOT00000013745	TC581629	HIF-1 signaling pathway	rno04066
Mmp9	Rattus norvegicus matrix metallopeptidase 9 (Mmp9), mRNA [NM_031055]	0.388564	0.00566642	1.8e-05	32.7605	42.9635	33.021	32.1725	33.088	40.0728	41.8758	46.9419	0.3	0.1	0	0.1	0.1	0.2	A_44_P501112	NM_031055	NM_031055	rn|3q42	Rn.10209	81687	GO:0001501(skeletal system development)|GO:0001503(ossification)|GO:0001666(response to hypoxia)|GO:0001968(fibronectin binding)|GO:0002687(positive regulation of leukocyte migration)|GO:0004222(metalloendopeptidase activity)|GO:0005515(protein binding)|GO:0005578(proteinaceous extracellular matrix)|GO:0005615(extracellular space)|GO:0006508(proteolysis)|GO:0006979(response to oxidative stress)|G…	ENSRNOT00000023965	TC574769	TNF signaling pathway // Leukocyte transendothelial migration // Estrogen signaling pathway // Hepatitis B // Pathways in cancer // Transcriptional misregulation in cancer // Proteoglycans in cancer // MicroRNAs in cancer // Bladder cancer	rno04668 // rno04670 // rno04915 // rno05161 // rno05200 // rno05202 // rno05205 // rno05206 // rno05219
Bckdhb	Rattus norvegicus branched chain keto acid dehydrogenase E1, beta polypeptide (Bckdhb), mRNA [NM_019267]	-1.8222	0.00566642	1.81e-05	2613.56	739.306	2386.52	2497.95	2956.2	988.412	837.581	391.926	2	2	2	2	2	2	A_44_P549610	NM_019267	NM_019267	rn|8q31	Rn.15623	29711	GO:0003826(alpha-ketoacid dehydrogenase activity)|GO:0003863(3-methyl-2-oxobutanoate dehydrogenase (2-methylpropanoyl-transferring) activity)|GO:0005575(cellular_component)|GO:0005739(mitochondrion)|GO:0005947(mitochondrial alpha-ketoglutarate dehydrogenase complex)|GO:0007584(response to nutrient)|GO:0009083(branched chain family amino acid catabolic process)|GO:0032403(protein complex binding)|…	ENSRNOT00000013249	TC590934	Valine, leucine and isoleucine degradation // Metabolic pathways	rno00280 // rno01100
Kdm5a	Rattus norvegicus lysine (K)-specific demethylase 5A (Kdm5a), transcript variant 1, mRNA [NM_001277177]	1.20141	0.00601205	1.95e-05	862.986	1982.29	1134.2	699.387	755.368	1382.67	1801.07	2763.12	2	2	2	2	2	2	A_42_P507314	NM_001277177	NM_001277177	rn|4q42	Rn.134217	312678	GO:0003677(DNA binding)|GO:0003682(chromatin binding)|GO:0005634(nucleus)|GO:0005737(cytoplasm)|GO:0008270(zinc ion binding)|GO:0019907(cyclin-dependent protein kinase activating kinase holoenzyme complex)|GO:0045893(positive regulation of transcription, DNA-dependent)		TC585688
Syt11	Rattus norvegicus synaptotagmin XI (Syt11), mRNA [NM_031667]	0.361889	0.00601205	1.96e-05	908.317	1167.75	793.118	933.159	998.675	1310.89	1094.71	1097.66	2	2	2	2	2	2	A_42_P663085	NM_031667	NM_031667	rn|2q34	Rn.9805	60568	GO:0005215(transporter activity)|GO:0005509(calcium ion binding)|GO:0005544(calcium-dependent phospholipid binding)|GO:0005887(integral to plasma membrane)|GO:0008021(synaptic vesicle)|GO:0016020(membrane)|GO:0016021(integral to membrane)|GO:0030054(cell junction)|GO:0030672(synaptic vesicle membrane)	ENSRNOT00000027474	TC575575
Zfand3	Rattus norvegicus zinc finger, AN1-type domain 3 (Zfand3), mRNA [NM_001012175]	0.813728	0.00604303	1.99e-05	953.14	1675.74	1279.22	642.935	937.269	2146.08	1448.65	1432.5	2	2	2	2	2	2	A_42_P704471	NM_001012175	NM_001012175	rn|20p12	Rn.136939	361816	GO:0003677(DNA binding)|GO:0008270(zinc ion binding)	ENSRNOT00000045636	TC575289
Kif11	Rattus norvegicus kinesin family member 11 (Kif11), mRNA [NM_001169112]	0.856937	0.0061636	2.05e-05	708.803	1282.61	768.826	452.372	905.211	1261.69	933.766	1652.38	2	2	2	2	2	2	A_42_P665319	NM_001169112	NM_001169112	rn|1q53	Rn.58850	171304	GO:0000922(spindle pole)|GO:0003777(microtubule motor activity)|GO:0005524(ATP binding)|GO:0005737(cytoplasm)|GO:0005819(spindle)|GO:0005871(kinesin complex)|GO:0005874(microtubule)|GO:0005876(spindle microtubule)|GO:0007018(microtubule-based movement)|GO:0007051(spindle organization)|GO:0007100(mitotic centrosome separation)|GO:0008017(microtubule binding)|GO:0019901(protein kinase binding)|GO:0…	ENSRNOT00000022555	TC595335
Tmem5	Rattus norvegicus transmembrane protein 5 (Tmem5), mRNA [NM_001024759]	-0.550286	0.00745908	2.51e-05	788.817	541.763	748.597	694.905	922.947	594.605	578.567	452.115	2	2	2	2	2	2	A_42_P618256	NM_001024759	NM_001024759	rn|7q22	Rn.161056	299841	GO:0016021(integral to membrane)	ENSRNOT00000006051	TC578201
Appl2	Rattus norvegicus adaptor protein, phosphotyrosine interaction, PH domain and leucine zipper containing 2 (Appl2), mRNA [NM_001108741]	1.30544	0.00745908	2.53e-05	130.844	320.476	206.072	118.915	67.5462	454.01	282.514	224.904	1.8	1.1	0.9	2	2	1.7	A_42_P813939	NM_001108741	NM_001108741	rn|7q13	Rn.7015	362860	GO:0005543(phospholipid binding)|GO:0005634(nucleus)|GO:0008283(cell proliferation)|GO:0010008(endosome membrane)|GO:0016581(NuRD complex)	ENSRNOT00000010986	TC597688
Aqp1	Rattus norvegicus aquaporin 1 (Aqp1), mRNA [NM_012778]	0.348261	0.00765015	2.62e-05	34.5565	44.173	30.4351	36.8697	36.3648	40.0818	41.2325	51.2046	0	0.4	0.1	0.1	0.1	0.2	A_44_P299247	NM_012778	NM_012778	rn|4q24	Rn.1618	25240	GO:0003094(glomerular filtration)|GO:0003097(renal water transport)|GO:0005223(intracellular cGMP activated cation channel activity)|GO:0005267(potassium channel activity)|GO:0005372(water transmembrane transporter activity)|GO:0005515(protein binding)|GO:0005623(cell)|GO:0005634(nucleus)|GO:0005737(cytoplasm)|GO:0005886(plasma membrane)|GO:0005903(brush border)|GO:0006182(cGMP biosynthetic proce…	ENSRNOT00000015692	TC611418	Proximal tubule bicarbonate reclamation // Bile secretion	rno04964 // rno04976
Arhgap18	Rattus norvegicus Rho GTPase activating protein 18 (Arhgap18), mRNA [NM_001170575]	1.31411	0.00798218	2.76e-05	97.1202	240.609	94.5077	42.788	154.065	323.014	154.976	243.839	1	0.8	1.1	2	1.1	1.8	A_42_P764466	NM_001170575	NM_001170575	rn|1p12	Rn.106138	293947	GO:0003674(molecular_function)|GO:0005575(cellular_component)|GO:0005622(intracellular)|GO:0007165(signal transduction)|GO:0008150(biological_process)	ENSRNOT00000015547	TC593171
Fam32a	Rattus norvegicus family with sequence similarity 32, member A (Fam32a), mRNA [NM_001128078]	-0.374015	0.0082793	2.89e-05	1708.42	1319.98	1850.29	1427.13	1847.84	1314.6	1456.44	1188.9	2	2	2	2	2	2	A_42_P467381	NM_001128078	NM_001128078	rn|16p14	Rn.7484	498600	GO:0003674(molecular_function)|GO:0005575(cellular_component)|GO:0005634(nucleus)|GO:0005730(nucleolus)|GO:0006915(apoptotic process)|GO:0007049(cell cycle)|GO:0008150(biological_process)	ENSRNOT00000019556	TC619335
Map7d2	Protein Map7d2 [Source:UniProtKB/TrEMBL;Acc:D4A1J8] [ENSRNOT00000045285]	0.339233	0.00930876	3.28e-05	35.3217	45.4071	38.2493	33.3606	34.3553	49.282	41.7869	45.1526	0.5	0	0	0.1	0.1	0.1	A_42_P624905	ENSRNOT00000045285	XM_001054594	rn|Xq21	Rn.231886	317508	GO:0000226(microtubule cytoskeleton organization)|GO:0005874(microtubule)	ENSRNOT00000045285	TC608072
Gart	Rattus norvegicus phosphoribosylglycinamide formyltransferase (Gart), mRNA [NM_001011899]	0.870601	0.00944751	3.36e-05	568.453	1043.85	798.609	498.958	407.792	1340.37	905.497	885.673	2	2	2	2	2	2	A_42_P581567	NM_001011899	NM_001011899	rn|11q11	Rn.55532	288259	GO:0003360(brainstem development)|GO:0004637(phosphoribosylamine-glycine ligase activity)|GO:0004641(phosphoribosylformylglycinamidine cyclo-ligase activity)|GO:0004644(phosphoribosylglycinamide formyltransferase activity)|GO:0005524(ATP binding)|GO:0005737(cytoplasm)|GO:0006189('de novo' IMP biosynthetic process)|GO:0006544(glycine metabolic process)|GO:0008168(methyltransferase activity)|GO:000…	ENSRNOT00000032162	TC607033	Purine metabolism // One carbon pool by folate // Metabolic pathways	rno00230 // rno00670 // rno01100
Aqp3	Rattus norvegicus aquaporin 3 (Aqp3), mRNA [NM_031703]	0.780838	0.0104752	3.76e-05	33.2803	62.3397	30.9957	34.995	33.8501	58.4863	80.0176	48.5152	0.1	0.2	0	0.4	0.6	0.4	A_42_P508921	NM_031703	NM_031703	rn|5q22	Rn.11109	65133	GO:0002684(positive regulation of immune system process)|GO:0005737(cytoplasm)|GO:0005886(plasma membrane)|GO:0005911(cell-cell junction)|GO:0006833(water transport)|GO:0015250(water channel activity)|GO:0015254(glycerol channel activity)|GO:0015793(glycerol transport)|GO:0015840(urea transport)|GO:0016021(integral to membrane)|GO:0016323(basolateral plasma membrane)|GO:0032526(response to retino…	ENSRNOT00000013803	TC581665	Vasopressin-regulated water reabsorption	rno04962
Abcc5	Rattus norvegicus ATP-binding cassette, subfamily C (CFTR/MRP), member 5 (Abcc5), mRNA [NM_053924]	0.620709	0.0105456	3.82e-05	685.954	1059.17	499.014	668.727	890.12	1088.75	1039.94	1048.82	2	2	2	2	2	2	A_42_P568172	NM_053924	NM_053924	rn|11q23	Rn.9491	116721	GO:0003674(molecular_function)|GO:0005524(ATP binding)|GO:0016020(membrane)|GO:0016021(integral to membrane)|GO:0032496(response to lipopolysaccharide)|GO:0032868(response to insulin stimulus)|GO:0042626(ATPase activity, coupled to transmembrane movement of substances)|GO:0048471(perinuclear region of cytoplasm)	ENSRNOT00000002316	TC573709	ABC transporters	rno02010
Cln8	Rattus norvegicus ceroid-lipofuscinosis, neuronal 8 (epilepsy, progressive with mental retardation) (Cln8), mRNA [NM_001007686]	1.22398	0.0119006	4.35e-05	938.599	2190.87	1910.9	472.591	432.3	2643.85	1675.57	2253.18	2	2	2	2	2	2	A_42_P558354	NM_001007686	NM_001007686	rn|16q12.5	Rn.1924	306619	GO:0001306(age-dependent response to oxidative stress)|GO:0003674(molecular_function)|GO:0005575(cellular_component)|GO:0005739(mitochondrion)|GO:0005783(endoplasmic reticulum)|GO:0005789(endoplasmic reticulum membrane)|GO:0005793(endoplasmic reticulum-Golgi intermediate compartment)|GO:0006644(phospholipid metabolic process)|GO:0006672(ceramide metabolic process)|GO:0007006(mitochondrial membran…	ENSRNOT00000016756	TC586444
RGD1309621	PREDICTED: Rattus norvegicus similar to hypothetical protein FLJ10652 (RGD1309621), mRNA [XM_001075984]	0.949041	0.0119299	4.4e-05	895.883	1731.93	1502.09	621.963	563.601	1914.47	1563.95	1717.37	2	2	2	2	2	2	A_42_P810118	XM_001075984	XM_001075984	rn|4q44	Rn.101585	316982			TC581382
Pdcd10	Rattus norvegicus programmed cell death 10 (Pdcd10), mRNA [NM_001009542]	-0.250545	0.0134099	4.99e-05	2000.06	1681.3	2009.79	1969.4	2020.97	1704.72	1691.57	1647.6	2	2	2	2	2	2	A_64_P006893	NM_001009542	NM_001009542	rn|2q32	Rn.1176	494345	GO:0000139(Golgi membrane)|GO:0001525(angiogenesis)|GO:0005829(cytosol)|GO:0005886(plasma membrane)|GO:0006915(apoptotic process)|GO:0008284(positive regulation of cell proliferation)|GO:0042803(protein homodimerization activity)|GO:0043066(negative regulation of apoptotic process)|GO:0043406(positive regulation of MAP kinase activity)|GO:0047485(protein N-terminus binding)	ENSRNOT00000013585	TC579262
Ube2o	PREDICTED: Rattus norvegicus ubiquitin-conjugating enzyme E2O (Ube2o), mRNA [XM_001081723]	0.407157	0.0148638	5.58e-05	1347.49	1786.5	1371.89	1409.45	1261.13	1817.84	1480.02	2061.64	2	2	2	2	2	2	A_42_P607183	XM_001081723	XM_001081723	rn|10q32.3		303689	GO:0016881(acid-amino acid ligase activity)		TC586251	Ubiquitin mediated proteolysis	rno04120
Ptpn6	Rattus norvegicus protein tyrosine phosphatase, non-receptor type 6 (Ptpn6), mRNA [NM_053908]	2.26453	0.0166358	6.3e-05	31.9361	155.313	29.9308	32.3454	33.5322	176.512	101.17	188.256	0.1	0	0	1.4	1	1.4	A_42_P471271	NM_053908	NM_053908	rn|4q42	Rn.18985	116689	GO:0001784(phosphotyrosine binding)|GO:0002924(negative regulation of humoral immune response mediated by circulating immunoglobulin)|GO:0004725(protein tyrosine phosphatase activity)|GO:0005001(transmembrane receptor protein tyrosine phosphatase activity)|GO:0005622(intracellular)|GO:0005634(nucleus)|GO:0005737(cytoplasm)|GO:0006470(protein dephosphorylation)|GO:0008283(cell proliferation)|GO:00…	ENSRNOT00000065416	TC591323	Adherens junction // Jak-STAT signaling pathway // Natural killer cell mediated cytotoxicity // T cell receptor signaling pathway // B cell receptor signaling pathway // Leishmaniasis // Proteoglycans in cancer	rno04520 // rno04630 // rno04650 // rno04660 // rno04662 // rno05140 // rno05205
Gspt2	Rattus norvegicus G1 to S phase transition 2 (Gspt2), mRNA [NM_001109319]	1.4613	0.0168851	6.45e-05	205.983	564.631	456.143	78.4495	83.357	745.552	580.96	367.381	2	0.9	1	2	2	2	A_42_P550624	NM_001109319	NM_001109319	rn|Xq31	Rn.45722	501582			TC592078	mRNA surveillance pathway	rno03015
Vps54	Rattus norvegicus vacuolar protein sorting 54 homolog (S. cerevisiae) (Vps54), mRNA [NM_173147]	0.831277	0.0170782	6.58e-05	1012.28	1799.18	1443.49	1179.72	413.612	2045.24	1916.49	1435.81	2	2	2	2	2	2	A_42_P811084	NM_173147	NM_173147	rn|14q22	Rn.107171	286932	GO:0000938(GARP complex)|GO:0005794(Golgi apparatus)|GO:0015031(protein transport)|GO:0040007(growth)|GO:0042147(retrograde transport, endosome to Golgi)|GO:0048873(homeostasis of number of cells within a tissue)|GO:0050881(musculoskeletal movement)|GO:0060052(neurofilament cytoskeleton organization)	ENSRNOT00000010264	TC574005
Kcnd2	Rattus norvegicus potassium voltage-gated channel, Shal-related subfamily, member 2 (Kcnd2), mRNA [NM_031730]	0.457284	0.0172937	6.72e-05	33.7041	47.1558	30.2876	35.2146	35.61	51.7485	40.4252	49.2935	0	0.1	0.1	0.1	0.1	0.2	A_42_P539787	NM_031730	NM_031730	rn|4q22	Rn.87841	65180	GO:0001508(regulation of action potential)|GO:0005216(ion channel activity)|GO:0005249(voltage-gated potassium channel activity)|GO:0005250(A-type (transient outward) potassium channel activity)|GO:0005251(delayed rectifier potassium channel activity)|GO:0005267(potassium channel activity)|GO:0005515(protein binding)|GO:0005886(plasma membrane)|GO:0005887(integral to plasma membrane)|GO:0006813(p…		TC575926	Serotonergic synapse	rno04726
Sag	Rattus norvegicus S-antigen; retina and pineal gland (arrestin) (Sag), mRNA [NM_013023]	-1.19354	0.0190368	7.46e-05	99.2531	43.2955	93.5896	111.16	93.0093	47.3243	39.2421	43.3201	1	1	1	1	0	0	A_64_P018317	NM_013023	NM_013023	rn|9q35	Rn.9856	25539	GO:0001750(photoreceptor outer segment)|GO:0001917(photoreceptor inner segment)|GO:0002046(opsin binding)|GO:0003674(molecular_function)|GO:0007165(signal transduction)|GO:0007601(visual perception)|GO:0008150(biological_process)|GO:0051219(phosphoprotein binding)		TC578363
Ppm1b	Rattus norvegicus protein phosphatase, Mg2+/Mn2+ dependent, 1B (Ppm1b), transcript variant 1, mRNA [NM_033096]	0.442945	0.0234654	9.28e-05	2631.99	3575.97	2960.32	3050.4	1885.25	3653.41	3331.78	3742.71	2	2	2	2	2	2	A_42_P770556	NM_033096	NM_033096	rn|6q12	Rn.4143	24667	GO:0000287(magnesium ion binding)|GO:0004722(protein serine/threonine phosphatase activity)|GO:0005829(cytosol)|GO:0006470(protein dephosphorylation)|GO:0006499(N-terminal protein myristoylation)|GO:0016020(membrane)|GO:0030145(manganese ion binding)|GO:0032688(negative regulation of interferon-beta production)|GO:0035970(peptidyl-threonine dephosphorylation)|GO:0042347(negative regulation of NF-…		TC574496	MAPK signaling pathway	rno04010
Dchs1	Rattus norvegicus dachsous 1 (Drosophila) (Dchs1), mRNA [NM_001107544]	0.80257	0.0234654	9.35e-05	1789.22	3126.4	1568.59	1141.8	2657.28	3175.24	2257.48	3946.5	2	2	2	2	2	2	A_42_P542744	NM_001107544	NM_001107544	rn|1q33	Rn.15768	308912	GO:0001658(branching involved in ureteric bud morphogenesis)|GO:0001822(kidney development)|GO:0003007(heart morphogenesis)|GO:0005509(calcium ion binding)|GO:0005886(plasma membrane)|GO:0007156(homophilic cell adhesion)|GO:0016021(integral to membrane)|GO:0021915(neural tube development)|GO:0043931(ossification involved in bone maturation)|GO:0045177(apical part of cell)|GO:0048565(digestive tra…	ENSRNOT00000042865	TC607224
Abca8a	Rattus norvegicus ATP-binding cassette, subfamily A (ABC1), member 8a (Abca8a), mRNA [NM_001281824]	0.387796	0.0245674	9.87e-05	35.2857	47.382	31.7935	39.665	34.3987	40.6372	56.9897	44.519	0.1	0.2	0	0.1	0.2	0	A_42_P594228	NM_001281824	NM_001281824	rn|10q32.1	Rn.22789	303638	GO:0003674(molecular_function)|GO:0005524(ATP binding)|GO:0005575(cellular_component)|GO:0008150(biological_process)|GO:0016887(ATPase activity)	ENSRNOT00000005665	TC597567	ABC transporters	rno02010
Prrc1	Rattus norvegicus proline-rich coiled-coil 1 (Prrc1), mRNA [NM_001033887]	0.601438	0.0247227	0.000100138	1231.68	1869.47	1385.69	1158	1151.35	1791.28	1787.32	2029.8	2	2	2	2	2	2	A_64_P058564	NM_001033887	NM_001033887	rn|18q12.1	Rn.22764	291444	GO:0005794(Golgi apparatus)|GO:0042802(identical protein binding)	ENSRNOT00000022017	TC623969
Pigh	Rattus norvegicus phosphatidylinositol glycan anchor biosynthesis, class H (Pigh), mRNA [NM_001108714]	-1.9415	0.0250584	0.000102323	841.57	220.332	741.016	799.555	984.14	146.388	272.186	242.423	2	2	2	1	2	2	A_64_P143966	NM_001108714	NM_001108714	rn|6q24	Rn.49936	362756	GO:0000506(glycosylphosphatidylinositol-N-acetylglucosaminyltransferase (GPI-GnT) complex)|GO:0005634(nucleus)|GO:0005730(nucleolus)|GO:0005737(cytoplasm)|GO:0005739(mitochondrion)|GO:0017176(phosphatidylinositol N-acetylglucosaminyltransferase activity)	ENSRNOT00000014775	TC611438	Glycosylphosphatidylinositol(GPI)-anchor biosynthesis // Metabolic pathways	rno00563 // rno01100
Opn3	Rattus norvegicus opsin 3 (Opn3), mRNA [NM_001191933]	1.67308	0.0270568	0.000111374	86.4468	275.449	93.5259	49.97	115.845	290.666	240.891	294.79	1	1	1	2	2	2	A_44_P790674	NM_001191933	NM_001191933	rn|13q25	Rn.204549	498289	GO:0004930(G-protein coupled receptor activity)|GO:0009881(photoreceptor activity)|GO:0016021(integral to membrane)|GO:0018298(protein-chromophore linkage)	ENSRNOT00000005072
	Rattus norvegicus similar to ribosomal protein L7, cytosolic [validated] - rat (LOC299934), mRNA [XM_235305]	-0.29894	0.028377	0.000117743	7624.97	6199.97	6666.41	8640.54	7567.95	6545.66	5930.23	6124.03	2	2	2	2	2	2	A_44_P222865	XM_235305	XM_235305	rn|7q31
Tnfrsf21	Rattus norvegicus tumor necrosis factor receptor superfamily, member 21 (Tnfrsf21), mRNA [NM_001108207]	1.86667	0.0285605	0.000119445	144.679	528.746	111.225	149.331	173.482	297.543	525.4	763.293	1.1	1.2	1.5	2	2	2	A_42_P459212	NM_001108207	NM_001108207	rn|9q12	Rn.98293	316256	GO:0005737(cytoplasm)|GO:0007165(signal transduction)|GO:0030424(axon)|GO:0051402(neuron apoptotic process)	ENSRNOT00000015918	TC584122	Cytokine-cytokine receptor interaction	rno04060
Ispd	Rattus norvegicus isoprenoid synthase domain containing (Ispd), mRNA [NM_001008386]	1.06213	0.0313013	0.000131938	33.4184	82.9642	32.3242	33.436	34.4951	62.6703	76.9586	109.264	0.2	0	0	0.6	0.4	0.8	A_42_P600642	NM_001008386	NM_001008386	rn|6q16	Rn.119606	493574	GO:0006486(protein glycosylation)|GO:0007411(axon guidance)|GO:0008299(isoprenoid biosynthetic process)|GO:0016779(nucleotidyltransferase activity)|GO:0035269(protein O-linked mannosylation)	ENSRNOT00000008312	TC575234
Gen1	Rattus norvegicus GEN1 Holliday junction 5' flap endonuclease (Gen1), mRNA [NM_001106717]	1.56304	0.035504	0.000150822	101.343	300.949	97.8954	87.057	119.076	281.006	309.473	312.368	1	1	1	2	2	2	A_64_P112816	NM_001106717	NM_001106717	rn|6q14	Rn.162850	298884	GO:0003677(DNA binding)|GO:0004518(nuclease activity)|GO:0006281(DNA repair)	ENSRNOT00000006470	TC598402
		1.51241	0.0401189	0.000173719	33.3132	95.0381	31.7755	34.2106	33.9533	98.715	92.793	93.6063	0	0	0	1	1	1	A_64_P063263			rn|6q24
Cdkl3	Rattus norvegicus cyclin-dependent kinase-like 3 (Cdkl3), mRNA [NM_021772]	-1.22134	0.0401189	0.000174092	1496.93	643.324	1048.37	1455.51	1986.89	1316.61	382.722	230.636	2	2	2	2	2	1.6	A_42_P756350	NM_021772	NM_021772	rn|10q22	Rn.154405	60396	GO:0004693(cyclin-dependent protein kinase activity)|GO:0005524(ATP binding)|GO:0005634(nucleus)|GO:0005737(cytoplasm)	ENSRNOT00000059040	TC577407
Serpinb13	Rattus norvegicus serpin peptidase inhibitor, clade B (ovalbumin), member 13 (Serpinb13), mRNA [NM_001107168]	-1.29383	0.0401189	0.000174815	106.786	43.5546	108.757	101.467	110.134	49.8146	38.1883	42.6609	1	1	1	1	0	0	A_64_P047842	NM_001107168	NM_001107168	rn|13p13	Rn.163215	304690	GO:0004867(serine-type endopeptidase inhibitor activity)|GO:0005576(extracellular region)|GO:0005615(extracellular space)|GO:0010951(negative regulation of endopeptidase activity)|GO:0030162(regulation of proteolysis)	ENSRNOT00000031789	TC594938	Amoebiasis	rno05146
Pfn2	Rattus norvegicus profilin 2 (Pfn2), mRNA [NM_030873]	-0.455991	0.0401189	0.000175711	4211.76	3069.41	4049.81	4490.95	4094.52	2383.67	3966.58	2858	2	2	2	2	2	2	A_42_P581863	NM_030873	NM_030873	rn|2q31	Rn.203100	81531	GO:0003779(actin binding)|GO:0005737(cytoplasm)|GO:0005856(cytoskeleton)|GO:0030036(actin cytoskeleton organization)|GO:0030833(regulation of actin filament polymerization)|GO:0030837(negative regulation of actin filament polymerization)|GO:0030838(positive regulation of actin filament polymerization)|GO:0043195(terminal button)|GO:2000300(regulation of synaptic vesicle exocytosis)	ENSRNOT00000023469	TC626012	Rap1 signaling pathway // Regulation of actin cytoskeleton // Salmonella infection	rno04015 // rno04810 // rno05132
Atp11a	Rattus norvegicus ATPase, class VI, type 11A (Atp11a), mRNA [NM_001107324]	0.387649	0.0401805	0.000178317	1824.24	2385.15	2076.54	1985.69	1410.49	2666.73	2010.07	2478.65	2	2	2	2	2	2	A_42_P763424	NM_001107324	NM_001107324	rn|16q12.5	Rn.98540	306600	GO:0000287(magnesium ion binding)|GO:0004012(phospholipid-translocating ATPase activity)|GO:0005524(ATP binding)|GO:0005765(lysosomal membrane)|GO:0005783(endoplasmic reticulum)|GO:0016021(integral to membrane)|GO:0019829(cation-transporting ATPase activity)|GO:0055037(recycling endosome)	ENSRNOT00000023163	TC586812
Itfg1	Rattus norvegicus integrin alpha FG-GAP repeat containing 1 (Itfg1), mRNA [NM_133557]	-0.79264	0.0401805	0.000178627	405.775	234.883	305.852	501.254	410.22	159.03	185.685	359.934	2	2	2	1	1.1	2	A_42_P784252	NM_133557	NM_133557	rn|19q11	Rn.3622	171083	GO:0005576(extracellular region)|GO:0005886(plasma membrane)|GO:0016021(integral to membrane)	ENSRNOT00000021711	TC590904
Ptpn21	Rattus norvegicus protein tyrosine phosphatase, non-receptor type 21 (Ptpn21), mRNA [NM_133545]	-1.52998	0.0419464	0.000187859	1659.24	574.55	1437.69	1682.77	1857.25	511.42	567.879	644.35	2	2	2	2	2	2	A_64_P111355	NM_133545	NM_133545	rn|6q32	Rn.11310	171070	GO:0004725(protein tyrosine phosphatase activity)|GO:0005737(cytoplasm)|GO:0005856(cytoskeleton)|GO:0007010(cytoskeleton organization)|GO:0035335(peptidyl-tyrosine dephosphorylation)	ENSRNOT00000065091	TC580516
Fgf13	Rattus norvegicus fibroblast growth factor 13 (Fgf13), mRNA [NM_053428]	-1.96258	0.0440878	0.000199896	335.43	86.8906	306.644	523.043	176.602	68.2807	122.94	69.4517	2	2	1.6	0.9	1	0.6	A_42_P704429	NM_053428	NM_053428	rn|Xq36	Rn.15709	84488	GO:0000165(MAPK cascade)|GO:0001764(neuron migration)|GO:0005576(extracellular region)|GO:0005634(nucleus)|GO:0005737(cytoplasm)|GO:0005874(microtubule)|GO:0005886(plasma membrane)|GO:0006915(apoptotic process)|GO:0007026(negative regulation of microtubule depolymerization)|GO:0007612(learning)|GO:0007613(memory)|GO:0008017(microtubule binding)|GO:0008083(growth factor activity)|GO:0008283(cell p…	ENSRNOT00000064780	TC576564	MAPK signaling pathway // Ras signaling pathway // Rap1 signaling pathway // PI3K-Akt signaling pathway // Regulation of actin cytoskeleton // Pathways in cancer // Melanoma	rno04010 // rno04014 // rno04015 // rno04151 // rno04810 // rno05200 // rno05218
Zfp644	Rattus norvegicus zinc finger protein 644 (Zfp644), mRNA [NM_001139484]	0.205627	0.0440878	0.000200353	2470.81	2852.06	2593.22	2446.98	2372.24	2793.63	2670.6	3091.95	2	2	2	2	2	2	A_42_P522488	NM_001139484	NM_001139484	rn|14p22	Rn.8773	305127	GO:0003676(nucleic acid binding)|GO:0046872(metal ion binding)	ENSRNOT00000002882	TC587161
Ccdc43	Rattus norvegicus coiled-coil domain containing 43 (Ccdc43), mRNA [NM_001100728]	-0.812566	0.0508562	0.000232786	3764.07	2143.38	3359.05	3900.03	4033.14	1999.53	2342.26	2088.34	2	2	2	2	2	2	A_44_P668620	NM_001100728	NM_001100728	rn|10q32.1	Rn.13165	360637		ENSRNOT00000003685	TC582878
Rgs7bp	Rattus norvegicus regulator of G-protein signaling 7 binding protein (Rgs7bp), mRNA [NM_001012347]	0.29251	0.0534273	0.000246314	35.2175	43.8716	31.1581	37.6097	36.8847	38.5182	46.1588	46.9378	0.1	0.2	0.2	0.1	0.1	0.1	A_42_P816878	NM_001012347	NM_001012347	rn|2q13	Rn.198108	294715	GO:0005634(nucleus)|GO:0005737(cytoplasm)|GO:0005886(plasma membrane)|GO:0007186(G-protein coupled receptor signaling pathway)|GO:0009968(negative regulation of signal transduction)		TC595321
Anks3	Rattus norvegicus ankyrin repeat and sterile alpha motif domain containing 3 (Anks3), mRNA [NM_001009676]	1.10634	0.0538488	0.000250924	400.293	861.363	769.37	84.014	347.494	882.443	694.241	1007.41	2	0.9	2	2	2	2	A_42_P590466	NM_001009676	NM_001009676	rn|10q12	Rn.23071	302937		ENSRNOT00000004298	TC645102
Arap3	PREDICTED: Rattus norvegicus ArfGAP with RhoGAP domain, ankyrin repeat and PH domain 3, pseudogene 1 (Arap3-ps1), partial mRNA [XM_003753045]	0.374035	0.0538488	0.000251804	2244.58	2908.87	2800.27	1906.01	2027.47	2817.1	3145.83	2763.66	2	2	2	2	2	2	A_42_P688266	XM_003753045	XM_003753045	rn|18p11	Rn.55452	361314	GO:0001726(ruffle)|GO:0005096(GTPase activator activity)|GO:0005100(Rho GTPase activator activity)|GO:0005543(phospholipid binding)|GO:0005547(phosphatidylinositol-3,4,5-trisphosphate binding)|GO:0005622(intracellular)|GO:0005737(cytoplasm)|GO:0007165(signal transduction)|GO:0008060(ARF GTPase activator activity)|GO:0008270(zinc ion binding)|GO:0008360(regulation of cell shape)|GO:0030027(lamelli…		TC600056	Rap1 signaling pathway // cAMP signaling pathway // Endocytosis	rno04015 // rno04024 // rno04144
Bcl6b	Rattus norvegicus B-cell CLL/lymphoma 6, member B (Bcl6b), mRNA [NM_001108279]	0.377382	0.0548158	0.000258131	33.1158	43.0175	30.5811	34.0015	34.7647	40.1626	44.2895	44.6003	0	0	0	0	1	0	A_64_P126757	NM_001108279	NM_001108279	rn|10q24	Rn.137148	360551	GO:0000122(negative regulation of transcription from RNA polymerase II promoter)|GO:0003676(nucleic acid binding)|GO:0003677(DNA binding)|GO:0005634(nucleus)|GO:0046872(metal ion binding)
Olr832	Rattus norvegicus olfactory receptor 832 (Olr832), mRNA [NM_001000898]	0.291375	0.0551876	0.000261699	34.8708	42.6754	32.9306	35.3581	36.3238	41.2829	41.8127	44.9305	0	0	0	0	0	0	A_44_P290244	NM_001000898	NM_001000898	rn|4q42	Rn.143078	405208	GO:0004930(G-protein coupled receptor activity)|GO:0004984(olfactory receptor activity)|GO:0005886(plasma membrane)|GO:0007186(G-protein coupled receptor signaling pathway)|GO:0016021(integral to membrane)|GO:0050911(detection of chemical stimulus involved in sensory perception of smell)	ENSRNOT00000049091	TC580440
Rpl15	Rattus norvegicus ribosomal protein L15 (Rpl15), mRNA [NM_139114]	0.325319	0.0560221	0.000267501	1511.53	1894.47	1688.35	1197.25	1648.99	2002.04	1690.32	1991.06	2	2	2	2	2	2	A_42_P732189	NM_139114	NM_139114	rn|15p16	Rn.27505	245981	GO:0003735(structural constituent of ribosome)|GO:0005840(ribosome)|GO:0006412(translation)|GO:0022625(cytosolic large ribosomal subunit)		TC582271	Ribosome	rno03010
Foxo3	Rattus norvegicus forkhead box O3 (Foxo3), mRNA [NM_001106395]	1.91352	0.0567607	0.000272897	103.525	384.446	177.107	63.7543	69.7147	339.656	384.246	429.434	1.5	0.5	1	2	2	2	A_64_P085072	NM_001106395	NM_001106395	rn|20q13	Rn.24593	294515	GO:0000122(negative regulation of transcription from RNA polymerase II promoter)|GO:0001221(transcription cofactor binding)|GO:0001542(ovulation from ovarian follicle)|GO:0001544(initiation of primordial ovarian follicle growth)|GO:0001547(antral ovarian follicle growth)|GO:0001556(oocyte maturation)|GO:0003677(DNA binding)|GO:0003700(sequence-specific DNA binding transcription factor activity)|G…	ENSRNOT00000000327	TC614615	Chemokine signaling pathway // FoxO signaling pathway // PI3K-Akt signaling pathway // AMPK signaling pathway // Neurotrophin signaling pathway // Prolactin signaling pathway // Endometrial cancer // Non-small cell lung cancer	rno04062 // rno04068 // rno04151 // rno04152 // rno04722 // rno04917 // rno05213 // rno05223
RGD1565023	ecdysoneless homolog (Drosophila) [Source:MGI Symbol;Acc:MGI:1917851] [ENSRNOT00000008553]	-1.06191	0.0572844	0.000277301	3214.69	1539.59	2178.13	4596.49	2869.44	1897.51	1239.72	1481.56	2	2	2	2	2	2	A_42_P605294	ENSRNOT00000008553	XM_003752777	rn|15p16		688968	GO:0008283(cell proliferation)|GO:2000045(regulation of G1/S transition of mitotic cell cycle)	ENSRNOT00000008553	TC616272
Focad	Protein RGD1311849 [Source:UniProtKB/TrEMBL;Acc:F1LU27] [ENSRNOT00000058387]	2.19096	0.0582975	0.000284426	360.913	1643.15	707.855	83.6097	291.274	1570.68	1509.46	1849.29	2	1	2	2	2	2	A_64_P029887	ENSRNOT00000058387	XM_001053590	rn|5q32		313346	GO:0005925(focal adhesion)	ENSRNOT00000058387
Ywhah	Rattus norvegicus tyrosine 3-monooxygenase/tryptophan 5-monooxygenase activation protein, eta polypeptide (Ywhah), mRNA [NM_013052]	-0.214987	0.0582975	0.000286045	43906.7	37831.5	41750.4	42069.6	47900.2	41458.9	38884.4	33151.1	2	2	2	2	2	2	A_42_P794901	NM_013052	NM_013052	rn|14q21	Rn.3324	25576	GO:0002028(regulation of sodium ion transport)|GO:0003674(molecular_function)|GO:0003779(actin binding)|GO:0005515(protein binding)|GO:0005575(cellular_component)|GO:0005737(cytoplasm)|GO:0005886(plasma membrane)|GO:0006713(glucocorticoid catabolic process)|GO:0006886(intracellular protein transport)|GO:0008150(biological_process)|GO:0017080(sodium channel regulator activity)|GO:0019899(enzyme bi…	ENSRNOT00000024388	TC577574	Cell cycle // Oocyte meiosis // PI3K-Akt signaling pathway // Hippo signaling pathway // Epstein-Barr virus infection // Viral carcinogenesis	rno04110 // rno04114 // rno04151 // rno04390 // rno05169 // rno05203
Tnfrsf1b	Rattus norvegicus tumor necrosis factor receptor superfamily, member 1b (Tnfrsf1b), mRNA [NM_130426]	0.340513	0.0595072	0.00029394	30.4047	38.4999	28.2153	31.045	31.9537	37.5135	37.1763	40.8098	0	0	0	0	0	0	A_64_P125973	NM_130426	NM_130426	rn|5q36	Rn.83633	156767	GO:0005031(tumor necrosis factor-activated receptor activity)|GO:0005622(intracellular)|GO:0005634(nucleus)|GO:0006954(inflammatory response)|GO:0006955(immune response)|GO:0007166(cell surface receptor signaling pathway)|GO:0007568(aging)|GO:0008219(cell death)|GO:0008630(DNA damage response, signal transduction resulting in induction of apoptosis)|GO:0012501(programmed cell death)|GO:0016020(me…	ENSRNOT00000022478	TC578307	Cytokine-cytokine receptor interaction // TNF signaling pathway // Adipocytokine signaling pathway // Amyotrophic lateral sclerosis (ALS)	rno04060 // rno04668 // rno04920 // rno05014
Il22	Rattus norvegicus interleukin 22 (Il22), mRNA [NM_001191988]	0.312836	0.0604335	0.000302692	33.1018	41.11	30.9022	33.7879	34.6153	39.9928	39.9769	43.3602	0	0	0	0	0	0	A_64_P118444	NM_001191988	NM_001191988	rn|7q22	Rn.195879	500836	GO:0003674(molecular_function)|GO:0005615(extracellular space)|GO:0042516(regulation of tyrosine phosphorylation of Stat3 protein)|GO:0045944(positive regulation of transcription from RNA polymerase II promoter)|GO:0050728(negative regulation of inflammatory response)|GO:0051384(response to glucocorticoid stimulus)|GO:0072593(reactive oxygen species metabolic process)	ENSRNOT00000009776		Cytokine-cytokine receptor interaction // Jak-STAT signaling pathway // Inflammatory bowel disease (IBD)	rno04060 // rno04630 // rno05321
Hs6st1	Rattus norvegicus heparan sulfate 6-O-sulfotransferase 1 (Hs6st1), mRNA [NM_001108210]	1.52297	0.0604335	0.000303085	251.25	722.745	377.374	165.599	210.778	654.132	852.149	661.954	2	1.5	2	2	2	2	A_64_P046353	NM_001108210	NM_001108210	rn|9q21	Rn.163751	316325	GO:0001525(angiogenesis)|GO:0008146(sulfotransferase activity)|GO:0015012(heparan sulfate proteoglycan biosynthetic process)|GO:0015015(heparan sulfate proteoglycan biosynthetic process, enzymatic modification)|GO:0016021(integral to membrane)|GO:0017095(heparan sulfate 6-O-sulfotransferase activity)|GO:0048286(lung alveolus development)|GO:0048666(neuron development)|GO:0060716(labyrinthine laye…	ENSRNOT00000019966		Glycosaminoglycan biosynthesis - heparan sulfate / heparin	rno00534
Slc25a12	Rattus norvegicus similar to solute carrier family 25 (mitochondrial carrier, Aralar), member 12 (LOC362145), mRNA [XM_342445]	0.334808	0.0604335	0.000309123	30.982	39.0743	28.712	31.7176	32.5164	38.0967	37.7584	41.3679	0	0	0	0	0	0	A_64_P155039	XM_342445	XM_342445	rn|3q21		362145	GO:0005313(L-glutamate transmembrane transporter activity)|GO:0005509(calcium ion binding)|GO:0005739(mitochondrion)|GO:0005743(mitochondrial inner membrane)|GO:0015183(L-aspartate transmembrane transporter activity)|GO:0015810(aspartate transport)|GO:0015813(L-glutamate transport)|GO:0016021(integral to membrane)|GO:0043490(malate-aspartate shuttle)|GO:0051592(response to calcium ion)
Olr1631	Rattus norvegicus olfactory receptor 1631 (Olr1631), mRNA [NM_001000837]	0.328259	0.0604335	0.000309958	32.7397	41.0646	30.608	33.4303	34.1808	39.6305	40.0062	43.5569	0	0	0	0	0	0	A_64_P163460	NM_001000837	NM_001000837	rn|15p14	Rn.142441	405126	GO:0004930(G-protein coupled receptor activity)|GO:0004984(olfactory receptor activity)|GO:0005886(plasma membrane)|GO:0007186(G-protein coupled receptor signaling pathway)|GO:0016021(integral to membrane)|GO:0050911(detection of chemical stimulus involved in sensory perception of smell)	ENSRNOT00000041030	TC580401
Olr1472	Rattus norvegicus olfactory receptor 1472 (Olr1472), mRNA [NM_001000944]	0.315928	0.0604335	0.000314708	32.7963	40.8082	30.5731	33.4879	34.3279	39.7157	39.6493	43.0598	0	0	0	0	0	0	A_44_P555005	NM_001000944	NM_001000944	rn|10q24	Rn.142096	405286	GO:0004984(olfactory receptor activity)|GO:0007186(G-protein coupled receptor signaling pathway)|GO:0016021(integral to membrane)|GO:0050911(detection of chemical stimulus involved in sensory perception of smell)	ENSRNOT00000048492		Olfactory transduction	rno04740
Olr211	Rattus norvegicus olfactory receptor 211 (Olr211), mRNA [NM_001000196]	0.329602	0.0604335	0.00031542	32.6745	41.0287	30.4763	33.4398	34.1072	39.6557	39.9092	43.5212	0	0	0	0	0	0	A_44_P158679	NM_001000196	NM_001000196	rn|1q33	Rn.138134	293358	GO:0004930(G-protein coupled receptor activity)|GO:0004984(olfactory receptor activity)|GO:0005886(plasma membrane)|GO:0007186(G-protein coupled receptor signaling pathway)|GO:0016021(integral to membrane)|GO:0050911(detection of chemical stimulus involved in sensory perception of smell)	ENSRNOT00000047852		Olfactory transduction	rno04740
Ppp1r1b	Rattus norvegicus protein phosphatase 1, regulatory (inhibitor) subunit 1B (Ppp1r1b), mRNA [NM_138521]	0.343548	0.0604335	0.000315524	29.8548	37.8819	27.7388	30.3334	31.4923	36.9172	36.4958	40.2328	0	0	0	0	0	0	A_64_P005228	NM_138521	NM_138521	rn|10q31	Rn.70366	360616	GO:0001975(response to amphetamine)|GO:0004864(protein phosphatase inhibitor activity)|GO:0005634(nucleus)|GO:0005737(cytoplasm)|GO:0005829(cytosol)|GO:0006351(transcription, DNA-dependent)|GO:0007621(negative regulation of female receptivity)|GO:0008542(visual learning)|GO:0031748(D1 dopamine receptor binding)|GO:0031749(D2 dopamine receptor binding)|GO:0031750(D3 dopamine receptor binding)|GO:0…	ENSRNOT00000037752	TC577384	cAMP signaling pathway // Dopaminergic synapse // Cocaine addiction // Amphetamine addiction // Alcoholism	rno04024 // rno04728 // rno05030 // rno05031 // rno05034
RGD1561382	PREDICTED: Rattus norvegicus similar to Smage-1 protein (RGD1561382), mRNA [XM_001064013]	0.344071	0.0604335	0.000317901	29.7477	37.7595	27.6346	30.2669	31.3416	36.755	36.4383	40.0853	0	0	0	0	0	0	A_64_P142315	XM_001064013	XM_001064013	rn|Xq22		302432
Vom1r78	Rattus norvegicus vomeronasal 1 receptor 78 (Vom1r78), mRNA [NM_001008924]	0.322319	0.0604335	0.00031998	32.144	40.1259	30.2168	32.5453	33.6698	38.7392	39.0912	42.5472	0	0	0	0	0	0	A_64_P074610	NM_001008924	NM_001008924	rn|4q24	Rn.129662	494273		ENSRNOT00000072267	TC580271
Olr858	Rattus norvegicus olfactory receptor 858 (Olr858), mRNA [NM_001000584]	0.344232	0.0604335	0.000322815	30.3292	38.5013	28.1733	30.9233	31.8911	37.409	37.1653	40.9295	0	0	0	0	0	0	A_64_P088645	NM_001000584	NM_001000584	rn|5q36	Rn.143178	366457	GO:0004930(G-protein coupled receptor activity)|GO:0004984(olfactory receptor activity)|GO:0005886(plasma membrane)|GO:0007186(G-protein coupled receptor signaling pathway)|GO:0016021(integral to membrane)|GO:0050911(detection of chemical stimulus involved in sensory perception of smell)	ENSRNOT00000073594	NP1479526	Olfactory transduction	rno04740
Cdh19	Rattus norvegicus cadherin 19, type 2 (Cdh19), mRNA [NM_001009448]	0.312115	0.0604335	0.000323694	32.4212	40.2461	30.2799	32.9389	34.0447	39.313	39.0332	42.3921	0	0	0	0	0	0	A_64_P052815	NM_001009448	NM_001009448	rn|13p12	Rn.34446	360835	GO:0005509(calcium ion binding)|GO:0005886(plasma membrane)|GO:0007156(homophilic cell adhesion)|GO:0016021(integral to membrane)	ENSRNOT00000044628	TC575766
Olr397	Rattus norvegicus olfactory receptor 397 (Olr397), mRNA [NM_001000380]	0.301633	0.0604335	0.000324232	34.3158	42.2926	32.2188	34.9657	35.7629	40.9175	41.2981	44.6623	0	0	0	0	0	0	A_64_P009174	NM_001000380	NM_001000380	rn|3p11	Rn.143041	296663	GO:0004930(G-protein coupled receptor activity)|GO:0004984(olfactory receptor activity)|GO:0005886(plasma membrane)|GO:0007186(G-protein coupled receptor signaling pathway)|GO:0016021(integral to membrane)|GO:0050911(detection of chemical stimulus involved in sensory perception of smell)	ENSRNOT00000041240	NP1479260	Olfactory transduction	rno04740
Cpq	Rattus norvegicus carboxypeptidase Q (Cpq), mRNA [NM_031640]	0.325772	0.0604335	0.000324387	32.638	40.871	30.4319	33.3831	34.0991	39.5566	39.7355	43.3209	0	0	0	0	0	0	A_43_P12622	NM_031640	NM_031640	rn|7q22	Rn.17112	58952	GO:0004180(carboxypeptidase activity)|GO:0005615(extracellular space)|GO:0005737(cytoplasm)|GO:0005764(lysosome)|GO:0005783(endoplasmic reticulum)|GO:0005794(Golgi apparatus)|GO:0006508(proteolysis)|GO:0006590(thyroid hormone generation)|GO:0042246(tissue regeneration)|GO:0042803(protein homodimerization activity)|GO:0043171(peptide catabolic process)|GO:0046872(metal ion binding)|GO:0070573(meta…	ENSRNOT00000008211	TC577258
Nanp	Rattus norvegicus N-acetylneuraminic acid phosphatase (Nanp), mRNA [NM_001009409]	1.40187	0.0609564	0.000329201	407.886	1073.16	586.427	274.606	362.623	1051.33	1026.77	1141.39	2	2	2	2	2	2	A_44_P210892	NM_001009409	NM_001009409	rn|3q41	Rn.210573	311530	GO:0005575(cellular_component)|GO:0005975(carbohydrate metabolic process)|GO:0006045(N-acetylglucosamine biosynthetic process)|GO:0046380(N-acetylneuraminate biosynthetic process)|GO:0050124(N-acylneuraminate-9-phosphatase activity)	ENSRNOT00000011315	TC578992	Amino sugar and nucleotide sugar metabolism // Metabolic pathways	rno00520 // rno01100
Olr157	Rattus norvegicus olfactory receptor 157 (Olr157), mRNA [NM_001000169]	0.342819	0.0633257	0.000347938	31.828	40.3579	29.598	32.6393	33.2467	38.9733	39.1418	42.9587	0	0	0	0	0	0	A_64_P047147	NM_001000169	NM_001000169	rn|1q32	Rn.141846	293304	GO:0004930(G-protein coupled receptor activity)|GO:0004984(olfactory receptor activity)|GO:0005886(plasma membrane)|GO:0007186(G-protein coupled receptor signaling pathway)|GO:0016021(integral to membrane)|GO:0050911(detection of chemical stimulus involved in sensory perception of smell)	ENSRNOT00000075814	NP1479611	Olfactory transduction	rno04740
	UI-R-C0-hz-h-08-0-UI.s1 UI-R-C0 Rattus norvegicus cDNA clone UI-R-C0-hz-h-08-0-UI 3', mRNA sequence [AA998304]	-0.623139	0.0633257	0.000348964	3734.2	2425.49	2645.38	3990.82	4566.41	2139.99	2351.87	2784.61	2	2	2	2	2	2	A_42_P648800	AA998304	AA998304	rn|9q31	Rn.165485				TC585219
		0.320947	0.0633257	0.000350026	32.462	40.4959	30.5402	32.8359	34.0098	39.0664	39.4321	42.9893	0	0	0	0	0	0	A_64_P165411			rn|20p12
Olr95	Rattus norvegicus olfactory receptor 95 (Olr95), mRNA [NM_001001024]	0.337729	0.0633257	0.000350338	30.9587	39.1239	28.7002	31.6001	32.5759	38.1077	37.7438	41.5203	0	0	0	0	0	0	A_64_P164032	NM_001001024	NM_001001024	rn|1q32	Rn.141892	405909	GO:0004930(G-protein coupled receptor activity)|GO:0004984(olfactory receptor activity)|GO:0005886(plasma membrane)|GO:0007186(G-protein coupled receptor signaling pathway)|GO:0016021(integral to membrane)|GO:0050911(detection of chemical stimulus involved in sensory perception of smell)	ENSRNOT00000055226	NP1396688	Olfactory transduction	rno04740
Rap1a	Rattus norvegicus RAP1A, member of RAS oncogene family (Rap1a), mRNA [NM_001005765]	-0.630339	0.0636579	0.000354272	9193.34	5939.13	9283.09	9506.83	8790.11	5887.37	6289.7	5640.32	2	2	2	2	2	2	A_42_P708873	NM_001005765	NM_001005765	rn|2q34	Rn.106321	295347	GO:0003924(GTPase activity)|GO:0005525(GTP binding)|GO:0005737(cytoplasm)|GO:0005769(early endosome)|GO:0005770(late endosome)|GO:0005829(cytosol)|GO:0005886(plasma membrane)|GO:0006184(GTP catabolic process)|GO:0007264(small GTPase mediated signal transduction)|GO:0008565(protein transporter activity)|GO:0010976(positive regulation of neuron projection development)|GO:0015031(protein transport)|…	ENSRNOT00000047836	TC584551	MAPK signaling pathway // Ras signaling pathway // Rap1 signaling pathway // cAMP signaling pathway // Chemokine signaling pathway // Focal adhesion // Platelet activation // Leukocyte transendothelial migration // Long-term potentiation // Neurotrophin signaling pathway // Pancreatic secretion // Renal cell carcinoma	rno04010 // rno04014 // rno04015 // rno04024 // rno04062 // rno04510 // rno04611 // rno04670 // rno04720 // rno04722 // rno04972 // rno05211
Pcdh11x	Rattus norvegicus protocadherin 11 X-linked (Pcdh11x), mRNA [NM_001271228]	0.319632	0.0636902	0.000356745	32.6899	40.7944	30.4193	33.4315	34.2188	39.6913	39.5896	43.1024	0	0	0	0	0	0	A_64_P165548	NM_001271228	NM_001271228	rn|Xq32	Rn.234112	317204	GO:0005509(calcium ion binding)|GO:0005886(plasma membrane)|GO:0007156(homophilic cell adhesion)|GO:0016021(integral to membrane)
Krt33a	Rattus norvegicus keratin 33A (Krt33a), mRNA [NM_001008757]	0.324413	0.0636902	0.000358769	32.2719	40.4013	29.9445	33.0684	33.8029	39.3099	39.1501	42.7438	0	0	0	0	0	0	A_64_P117303	NM_001008757	NM_001008757	rn|10q32.1	Rn.140603	303527	GO:0005198(structural molecule activity)|GO:0005882(intermediate filament)	ENSRNOT00000017644
Cyp2c11	Rattus norvegicus cytochrome P450, subfamily 2, polypeptide 11 (Cyp2c11), mRNA [NM_019184]	0.328477	0.0636902	0.000360744	34.0595	42.7696	31.7149	34.7843	35.6794	41.477	41.3467	45.4852	0	0	0	0	0	0	A_44_P280786	NM_019184	NM_019184	rn|1q53	Rn.10870	29277	GO:0004497(monooxygenase activity)|GO:0005506(iron ion binding)|GO:0005789(endoplasmic reticulum membrane)|GO:0006805(xenobiotic metabolic process)|GO:0008144(drug binding)|GO:0008202(steroid metabolic process)|GO:0008390(testosterone 16-alpha-hydroxylase activity)|GO:0008395(steroid hydroxylase activity)|GO:0016098(monoterpenoid metabolic process)|GO:0016491(oxidoreductase activity)|GO:0017144(d…	ENSRNOT00000017310	TC576994	Steroid hormone biosynthesis // Arachidonic acid metabolism // Linoleic acid metabolism // Retinol metabolism // Metabolic pathways // Serotonergic synapse // Inflammatory mediator regulation of TRP channels // Chemical carcinogenesis	rno00140 // rno00590 // rno00591 // rno00830 // rno01100 // rno04726 // rno04750 // rno05204
Sel1l2	Rattus norvegicus sel-1 suppressor of lin-12-like 2 (C. elegans) (Sel1l2), mRNA [NM_001014049]	0.331317	0.0642609	0.000366556	33.9447	42.7003	31.7925	34.7096	35.3322	41.1403	41.6113	45.3495	0	0	0	0.5	0	0	A_44_P267454	NM_001014049	NM_001014049	rn|3q41	Rn.110539	311470	GO:0016021(integral to membrane)	ENSRNOT00000033562	TC576022	Protein processing in endoplasmic reticulum	rno04141
Gja6	Rattus norvegicus gap junction protein, alpha 6 (Gja6), mRNA [NM_019308]	0.329432	0.0642609	0.000368209	34.1307	42.8891	31.7535	34.8838	35.755	41.6076	41.4366	45.6232	0	0	0	0	0	0	A_43_P15538	NM_019308	NM_019308	rn|Xq21	Rn.209042	54256	GO:0005243(gap junction channel activity)|GO:0005921(gap junction)|GO:0005922(connexon complex)|GO:0007154(cell communication)|GO:0016021(integral to membrane)|GO:0016264(gap junction assembly)		TC580547
Orm1	Rattus norvegicus orosomucoid 1 (Orm1), mRNA [NM_053288]	0.336675	0.0649039	0.000378858	33.8641	42.7619	31.6182	34.807	35.1671	41.0735	41.6763	45.536	0	0	0	0	0	0	A_44_P146845	NM_053288	NM_053288	rn|5q24	Rn.10295	24614	GO:0002438(acute inflammatory response to antigenic stimulus)|GO:0002439(chronic inflammatory response to antigenic stimulus)|GO:0002682(regulation of immune system process)|GO:0005615(extracellular space)|GO:0006810(transport)|GO:0006953(acute-phase response)|GO:0008144(drug binding)|GO:0014070(response to organic cyclic compound)|GO:0031100(organ regeneration)|GO:0032496(response to lipopolysac…	ENSRNOT00000010454	TC581067
Cyb561a3	Rattus norvegicus cytochrome b561 family, member A3 (Cyb561a3), mRNA [NM_001014164]	0.336666	0.0649039	0.000380892	31.9497	40.3271	29.7263	32.6642	33.4585	39.0055	39.0686	42.9072	0	0	0	0	0	0	A_44_P557680	NM_001014164	NM_001014164	rn|1q43	Rn.203831	361729	GO:0005764(lysosome)|GO:0005765(lysosomal membrane)|GO:0016021(integral to membrane)|GO:0016491(oxidoreductase activity)|GO:0031902(late endosome membrane)|GO:0046872(metal ion binding)	ENSRNOT00000028094	TC587682
LOC100909579	PREDICTED: Rattus norvegicus schlafen family member 12-like (LOC100909579), mRNA [XM_003750886]	0.315721	0.0649039	0.000383698	34.3188	42.7133	31.9678	35.2501	35.7384	41.2583	41.619	45.2627	0	0	0	0	0	0	A_64_P048859	XM_003750886	XM_003750886	rn|10q26		100909579	GO:0005524(ATP binding)
Olr469	Rattus norvegicus olfactory receptor 469 (Olr469), mRNA [NM_001000299]	0.333553	0.0649039	0.000384888	29.9484	37.7366	27.7342	30.4105	31.7006	36.9988	36.3074	39.9037	0	0	0	0	0	0	A_64_P120724	NM_001000299	NM_001000299	rn|3q24	Rn.142967	295739	GO:0004930(G-protein coupled receptor activity)|GO:0004984(olfactory receptor activity)|GO:0005886(plasma membrane)|GO:0007186(G-protein coupled receptor signaling pathway)|GO:0016021(integral to membrane)|GO:0050911(detection of chemical stimulus involved in sensory perception of smell)	ENSRNOT00000051690	NP1479189	Olfactory transduction	rno04740
Adh6	Rattus norvegicus alcohol dehydrogenase 6 (class V) (Adh6), mRNA [NM_001012084]	0.326518	0.0649039	0.000386187	30.3562	38.0659	28.069	30.9352	32.0642	37.3849	36.6616	40.1511	0	0	0	0	0	0	A_44_P199129	NM_001012084	NM_001012084	rn|2q44	Rn.214994	310903	GO:0003674(molecular_function)|GO:0004022(alcohol dehydrogenase (NAD) activity)|GO:0005575(cellular_component)|GO:0005737(cytoplasm)|GO:0006069(ethanol oxidation)|GO:0008150(biological_process)|GO:0008270(zinc ion binding)|GO:0045471(response to ethanol)	ENSRNOT00000036993	TC577001	Glycolysis / Gluconeogenesis // Fatty acid degradation // Tyrosine metabolism // Retinol metabolism // Metabolism of xenobiotics by cytochrome P450 // Drug metabolism - cytochrome P450 // Metabolic pathways // Chemical carcinogenesis	rno00010 // rno00071 // rno00350 // rno00830 // rno00980 // rno00982 // rno01100 // rno05204
Olr165	Rattus norvegicus olfactory receptor 165 (Olr165), mRNA [NM_001000172]	0.304983	0.0649039	0.00038716	34.6371	42.7899	32.3583	35.4578	36.0951	41.3493	41.7574	45.263	0	0	0	0	0	0	A_64_P046464	NM_001000172	NM_001000172	rn|1q33	Rn.141838	293312	GO:0004984(olfactory receptor activity)|GO:0007186(G-protein coupled receptor signaling pathway)|GO:0016021(integral to membrane)|GO:0050911(detection of chemical stimulus involved in sensory perception of smell)	ENSRNOT00000070860	TC580215	Olfactory transduction	rno04740
Mfap2	Rattus norvegicus microfibrillar-associated protein 2 (Mfap2), mRNA [NM_001107989]	1.24602	0.0649039	0.0003917	775.389	1841.88	1028.83	580.801	716.542	2523.08	940.222	2062.33	2	2	2	2	2	2	A_42_P592981	NM_001107989	NM_001107989	rn|5q36	Rn.17012	313662	GO:0001527(microfibril)|GO:0001968(fibronectin binding)|GO:0030220(platelet formation)|GO:0070051(fibrinogen binding)	ENSRNOT00000010993	TC625172
Awat2	Rattus norvegicus acyl-CoA wax alcohol acyltransferase 2 (Awat2), mRNA [NM_001191724]	0.323376	0.0649039	0.000392639	32.8275	41.0308	30.6974	33.5036	34.2813	39.5445	39.9595	43.5885	0	0	0	0	0	0	A_44_P340256	NM_001191724	NM_001191724	rn|Xq31	Rn.220750	302425	GO:0005789(endoplasmic reticulum membrane)|GO:0010025(wax biosynthetic process)|GO:0016747(transferase activity, transferring acyl groups other than amino-acyl groups)	ENSRNOT00000004048		Retinol metabolism // Vitamin digestion and absorption	rno00830 // rno04977
Ptgdrl	Rattus norvegicus prostaglandin D2 receptor (Ptgdrl), mRNA [NM_022241]	0.352776	0.0649039	0.000393492	30.2186	38.5886	28.0849	30.8548	31.7161	37.1848	37.365	41.2161	0	0	0	0	0	0	A_64_P158822	NM_022241	NM_022241	rn|15p14	Rn.110861	63889	GO:0001785(prostaglandin J receptor activity)|GO:0004955(prostaglandin receptor activity)|GO:0004956(prostaglandin D receptor activity)|GO:0005886(plasma membrane)|GO:0006954(inflammatory response)|GO:0007186(G-protein coupled receptor signaling pathway)|GO:0016020(membrane)|GO:0016021(integral to membrane)|GO:0030238(male sex determination)|GO:0030431(sleep)|GO:0045909(positive regulation of vas…	ENSRNOT00000042545	TC579013	Neuroactive ligand-receptor interaction	rno04080
Lysmd2	Rattus norvegicus LysM, putative peptidoglycan-binding, domain containing 2 (Lysmd2), mRNA [NM_001106839]	-1.05084	0.0649039	0.000394266	278.909	136.37	376.28	194.914	265.532	139.689	225.474	43.9479	2	1.8	2	1	1.7	0	A_42_P607026	NM_001106839	NM_001106839	rn|8q24	Rn.7432	300839		ENSRNOT00000014301	TC591855
		0.324762	0.0649039	0.000396088	32.8912	41.1929	30.4857	33.8212	34.3668	39.937	39.9596	43.6819	0	0	0	0	0	0	A_64_P067443			rn|6q31
Olr334	Rattus norvegicus olfactory receptor 334 (Olr334), mRNA [NM_001001041]	0.351009	0.0649039	0.000397541	30.5532	38.9704	28.3853	31.2167	32.0576	37.5823	37.7181	41.6107	0	0	0	0	0	0	A_44_P233666	NM_001001041	NM_001001041	rn|1q43	Rn.141698	405927	GO:0004930(G-protein coupled receptor activity)|GO:0004984(olfactory receptor activity)|GO:0005886(plasma membrane)|GO:0007186(G-protein coupled receptor signaling pathway)|GO:0016021(integral to membrane)|GO:0050911(detection of chemical stimulus involved in sensory perception of smell)	ENSRNOT00000067320	NP1479307	Olfactory transduction	rno04740
Olr282	Rattus norvegicus olfactory receptor 282 (Olr282), mRNA [NM_001000224]	0.345014	0.0652747	0.000408768	30.6998	38.9958	28.4595	31.3126	32.3272	37.8174	37.6383	41.5316	0	0	0	0	0	0	A_64_P074139	NM_001000224	NM_001000224	rn|1q33	Rn.141759	293424	GO:0004930(G-protein coupled receptor activity)|GO:0004984(olfactory receptor activity)|GO:0005886(plasma membrane)|GO:0007186(G-protein coupled receptor signaling pathway)|GO:0016021(integral to membrane)|GO:0050911(detection of chemical stimulus involved in sensory perception of smell)	ENSRNOT00000044753	NP1479357	Olfactory transduction	rno04740
Clca4l	Rattus norvegicus chloride channel calcium activated 4-like (Clca4l), mRNA [NM_001077356]	0.346224	0.0652747	0.000410309	31.4629	39.9897	29.258	32.1976	32.9329	38.5535	38.7381	42.6775	0	0	0	0	0	0	A_64_P025305	NM_001077356	NM_001077356	rn|2q44	Rn.26573	499721		ENSRNOT00000055362	TC595237	Olfactory transduction // Pancreatic secretion	rno04740 // rno04972
Slc25a47	Rattus norvegicus solute carrier family 25, member 47 (Slc25a47), mRNA [NM_001001509]	0.32279	0.0652747	0.000411575	33.6538	42.0839	31.6133	34.1117	35.2364	40.2596	41.2382	44.7538	0	0	0	0	0	0	A_64_P036174	NM_001001509	NM_001001509	rn|6q32	Rn.109623	299316	GO:0005739(mitochondrion)|GO:0005743(mitochondrial inner membrane)|GO:0016021(integral to membrane)|GO:0055085(transmembrane transport)	ENSRNOT00000004070	TC578096
Hnf1a	Rattus norvegicus HNF1 homeobox A (Hnf1a), mRNA [NM_012669]	0.362037	0.0652747	0.000414742	36.1479	48.284	31.5117	39.388	37.5441	40.0846	59.6554	45.112	0.1	0.2	0.2	0.1	0.2	0	A_42_P577129	NM_012669	NM_012669	rn|12q16	Rn.9660	24817	GO:0000122(negative regulation of transcription from RNA polymerase II promoter)|GO:0001077(RNA polymerase II core promoter proximal region sequence-specific DNA binding transcription factor activity involved in positive regulation of transcription)|GO:0001221(transcription cofactor binding)|GO:0001750(photoreceptor outer segment)|GO:0001824(blastocyst development)|GO:0001889(liver development)|G…	ENSRNOT00000001565	TC574281	Signaling pathways regulating pluripotency of stem cells // Maturity onset diabetes of the young	rno04550 // rno04950
Ago4	Rattus norvegicus argonaute RISC catalytic component 4 (Ago4), mRNA [NM_001106686]	0.343956	0.0652747	0.000417529	32.0485	40.6218	29.7749	32.745	33.6256	39.475	39.1435	43.2469	0	0	0	0.5	0	0	A_64_P116331	NM_001106686	NM_001106686	rn|5q36	Rn.134659	298533	GO:0000932(cytoplasmic mRNA processing body)|GO:0003674(molecular_function)|GO:0003723(RNA binding)|GO:0003743(translation initiation factor activity)|GO:0005575(cellular_component)|GO:0006402(mRNA catabolic process)|GO:0008150(biological_process)|GO:0035068(micro-ribonucleoprotein complex)|GO:0035278(negative regulation of translation involved in gene silencing by miRNA)	ENSRNOT00000035373	TC596254
Mtmr4	Rattus norvegicus myotubularin related protein 4 (Mtmr4), mRNA [NM_001105827]	0.563086	0.0652747	0.000421642	317.631	468.553	435.028	288.747	229.117	496.111	471.241	438.305	2	1.9	1.8	2	2	2	A_42_P747142	NM_001105827	NM_001105827	rn|10q26	Rn.2567	287607	GO:0004725(protein tyrosine phosphatase activity)|GO:0014894(response to denervation involved in regulation of muscle adaptation)|GO:0046872(metal ion binding)	ENSRNOT00000009943	TC615032
Olr1515	Rattus norvegicus olfactory receptor 1515 (Olr1515), mRNA [NM_001001098]	0.318992	0.0652747	0.000422805	32.1232	40.0564	29.7886	32.8555	33.7256	39.0256	38.7768	42.3667	0	0	0	0	0	0	A_44_P500965	NM_001001098	NM_001001098	rn|10q24	Rn.142075	405994	GO:0004930(G-protein coupled receptor activity)|GO:0004984(olfactory receptor activity)|GO:0005886(plasma membrane)|GO:0007186(G-protein coupled receptor signaling pathway)|GO:0016021(integral to membrane)|GO:0050911(detection of chemical stimulus involved in sensory perception of smell)	ENSRNOT00000043358
Erlin1	Rattus norvegicus ER lipid raft associated 1 (Erlin1), mRNA [NM_001106353]	1.32498	0.0652747	0.000425755	364.037	909.854	501.56	340.404	250.146	921.851	937.078	870.632	2	2	2	2	2	2	A_44_P468618	NM_001106353	NM_001106353	rn|1q54	Rn.36741	293939	GO:0005783(endoplasmic reticulum)|GO:0005789(endoplasmic reticulum membrane)|GO:0030433(ER-associated protein catabolic process)|GO:0043234(protein complex)	ENSRNOT00000017268	TC604366
Hsd11b2	Rattus norvegicus hydroxysteroid 11-beta dehydrogenase 2 (Hsd11b2), mRNA [NM_017081]	1.15917	0.0652747	0.000428238	1133.31	2520.21	770.011	1355.1	1274.82	2784.08	2102.7	2673.85	2	2	2	2	2	2	A_44_P545193	NM_017081	NM_017081	rn|19q11	Rn.10186	25117	GO:0001666(response to hypoxia)|GO:0002017(regulation of blood volume by renal aldosterone)|GO:0003845(11-beta-hydroxysteroid dehydrogenase [NAD(P)] activity)|GO:0005496(steroid binding)|GO:0005737(cytoplasm)|GO:0005783(endoplasmic reticulum)|GO:0007565(female pregnancy)|GO:0008152(metabolic process)|GO:0008211(glucocorticoid metabolic process)|GO:0016491(oxidoreductase activity)|GO:0032094(respo…	ENSRNOT00000023130	TC619660	Steroid hormone biosynthesis // Aldosterone-regulated sodium reabsorption	rno00140 // rno04960
Ush2a	Rattus norvegicus Usher syndrome 2A homolog (human) (Ush2a), transcript variant 1, mRNA [NM_001244757]	0.342398	0.0652747	0.000438875	31.5839	40.0531	29.2919	32.3205	33.1394	38.7511	38.748	42.6601	0	0	0	0	0	0	A_64_P133207	NM_001244757	NM_001244757	rn|13q26	Rn.200477	289369	GO:0001917(photoreceptor inner segment)|GO:0002142(stereocilia ankle link complex)|GO:0005518(collagen binding)|GO:0005578(proteinaceous extracellular matrix)|GO:0005604(basement membrane)|GO:0005737(cytoplasm)|GO:0007601(visual perception)|GO:0007605(sensory perception of sound)|GO:0016324(apical plasma membrane)|GO:0017022(myosin binding)|GO:0032391(photoreceptor connecting cilium)|GO:0032421(s…
Gpx6	Rattus norvegicus glutathione peroxidase 6 (Gpx6), mRNA [NM_147165]	0.322321	0.0652747	0.000444221	33.668	42.0957	31.2939	34.2737	35.4365	40.9203	40.7181	44.6487	0	0	0	0	0	0	A_64_P119184	NM_147165	NM_147165	rn|17q11	Rn.9852	259233	GO:0004602(glutathione peroxidase activity)|GO:0005576(extracellular region)|GO:0006979(response to oxidative stress)	ENSRNOT00000058270	TC579549	Glutathione metabolism // Arachidonic acid metabolism // Thyroid hormone synthesis	rno00480 // rno00590 // rno04918
Pla2g2f	Rattus norvegicus phospholipase A2, group IIF (Pla2g2f), mRNA [NM_001109587]	-1.18183	0.0652747	0.000445204	99.7654	42.6406	112.581	81.5792	105.136	40.9101	40.4225	46.589	1	0.5	1	0.5	0	0	A_64_P001715	NM_001109587	NM_001109587	rn|5q36	Rn.144878	690388	GO:0004623(phospholipase A2 activity)|GO:0005509(calcium ion binding)|GO:0005576(extracellular region)|GO:0006644(phospholipid metabolic process)|GO:0016042(lipid catabolic process)	ENSRNOT00000022559		Glycerophospholipid metabolism // Ether lipid metabolism // Arachidonic acid metabolism // Linoleic acid metabolism // alpha-Linolenic acid metabolism // Metabolic pathways // Ras signaling pathway // Vascular smooth muscle contraction // Pancreatic secretion // Fat digestion and absorption	rno00564 // rno00565 // rno00590 // rno00591 // rno00592 // rno01100 // rno04014 // rno04270 // rno04972 // rno04975
Pebp4	PREDICTED: Rattus norvegicus phosphatidylethanolamine binding protein 4 (Pebp4), mRNA [XM_001080758]	0.332955	0.0652747	0.000453507	30.1453	37.9694	27.8845	30.6873	31.8639	37.1253	36.5653	40.2176	0	0	0	0	0	0	A_64_P022457	XM_001080758	XM_001080758	rn|15p11		691997	GO:0003674(molecular_function)|GO:0005575(cellular_component)|GO:0008150(biological_process)	ENSRNOT00000039454
Faslg	Rattus norvegicus Fas ligand (TNF superfamily, member 6) (Faslg), mRNA [NM_012908]	1.37948	0.0652747	0.000454361	84.2322	213.419	55.3443	95.4615	101.891	313.884	118.625	207.748	0.7	1.1	1	2	0.9	1.3	A_44_P409820	NM_012908	NM_012908	rn|13q22	Rn.9725	25385	GO:0000122(negative regulation of transcription from RNA polymerase II promoter)|GO:0005123(death receptor binding)|GO:0005125(cytokine activity)|GO:0005164(tumor necrosis factor receptor binding)|GO:0005615(extracellular space)|GO:0005634(nucleus)|GO:0005901(caveola)|GO:0006351(transcription, DNA-dependent)|GO:0006919(activation of cysteine-type endopeptidase activity involved in apoptotic proce…	ENSRNOT00000003998	TC577797	MAPK signaling pathway // Ras signaling pathway // Cytokine-cytokine receptor interaction // FoxO signaling pathway // PI3K-Akt signaling pathway // Apoptosis // Natural killer cell mediated cytotoxicity // Neurotrophin signaling pathway // Non-alcoholic fatty liver disease (NAFLD) // Type I diabetes mellitus // Chagas disease (American trypanosomiasis) // African trypanosomiasis // Hepatitis B /…	rno04010 // rno04014 // rno04060 // rno04068 // rno04151 // rno04210 // rno04650 // rno04722 // rno04932 // rno04940 // rno05142 // rno05143 // rno05161 // rno05162 // rno05164 // rno05168 // rno05200 // rno05205 // rno05320 // rno05330 // rno05332
Olr330	Rattus norvegicus olfactory receptor 330 (Olr330), mRNA [NM_001000761]	0.313227	0.0652747	0.000457206	32.7517	40.6697	30.6077	33.3584	34.2891	39.5407	39.2817	43.1867	0	0	0	0	0	0	A_44_P531665	NM_001000761	NM_001000761	rn|1q43	Rn.141701	405034	GO:0004930(G-protein coupled receptor activity)|GO:0004984(olfactory receptor activity)|GO:0005886(plasma membrane)|GO:0007186(G-protein coupled receptor signaling pathway)|GO:0016021(integral to membrane)|GO:0050911(detection of chemical stimulus involved in sensory perception of smell)	ENSRNOT00000051381	NP1479311	Olfactory transduction	rno04740
	Rorc protein [Source:UniProtKB/TrEMBL;Acc:B5DFL4] [ENSRNOT00000067042]	0.334505	0.0652747	0.000458738	33.8175	42.6402	31.4283	34.5943	35.4299	41.2597	41.2171	45.4436	0	0	0	0	0	0	A_44_P116875	ENSRNOT00000067042	BC169105	rn|2q34	Rn.21421			ENSRNOT00000067042	TC618326
Rab32	Rattus norvegicus RAB32, member RAS oncogene family (Rab32), mRNA [NM_001108902]	0.332172	0.0652747	0.000466703	32.1171	40.3775	30.0632	32.6427	33.6455	38.7386	39.3632	43.0306	0	0	0	0	0	0	A_44_P105069	NM_001108902	NM_001108902	rn|1p13	Rn.167294	365042	GO:0005525(GTP binding)|GO:0005739(mitochondrion)|GO:0007264(small GTPase mediated signal transduction)|GO:0015031(protein transport)|GO:0045335(phagocytic vesicle)|GO:0090382(phagosome maturation)	ENSRNOT00000019121
Nat3	Rattus norvegicus N-acetyltransferase 3 (Nat3), mRNA [NM_001013052]	0.308412	0.0652747	0.000467289	32.8258	40.6315	30.548	33.5073	34.4221	39.5263	39.4254	42.9427	0	0	0	0	0	0	A_64_P046632	NM_001013052	NM_001013052	rn|16p14	Rn.142478	290681	GO:0005886(plasma membrane)|GO:0015179(L-amino acid transmembrane transporter activity)|GO:0016407(acetyltransferase activity)	ENSRNOT00000043305	TC580487	Caffeine metabolism // Drug metabolism - other enzymes // Metabolic pathways // Chemical carcinogenesis	rno00232 // rno00983 // rno01100 // rno05204
Ctsm	Rattus norvegicus cathepsin M (Ctsm), mRNA [NM_181378]	0.348995	0.0652747	0.000468168	31.4827	40.0991	29.3859	32.1037	32.9585	38.4812	38.9623	42.8538	0	0	0	0	0	0	A_64_P000055	NM_181378	NM_181378	rn|17p14	Rn.23458	306720	GO:0006508(proteolysis)|GO:0008234(cysteine-type peptidase activity)	ENSRNOT00000045830	TC632183	Lysosome	rno04142
Olr704	Rattus norvegicus olfactory receptor 704 (Olr704), mRNA [NM_001000626]	0.351854	0.0652747	0.000468662	29.5138	37.6652	27.4538	29.9497	31.138	36.2998	36.4185	40.2773	0	0	0	0	0	0	A_44_P536192	NM_001000626	NM_001000626	rn|3q24	Rn.142809	404818	GO:0004930(G-protein coupled receptor activity)|GO:0004984(olfactory receptor activity)|GO:0005886(plasma membrane)|GO:0007186(G-protein coupled receptor signaling pathway)|GO:0016021(integral to membrane)|GO:0050911(detection of chemical stimulus involved in sensory perception of smell)	ENSRNOT00000041001	NP1479221	Olfactory transduction	rno04740
Agpat9	Rattus norvegicus 1-acylglycerol-3-phosphate O-acyltransferase 9 (Agpat9), mRNA [NM_001025670]	0.223198	0.0652747	0.000471915	41.1271	46.8713	39.9589	43.2844	40.1379	47.0054	42.0696	51.5389	0.4	0.2	0.3	0.3	0.1	0.1	A_42_P765736	NM_001025670	NM_001025670	rn|14p22	Rn.214521	305166	GO:0003841(1-acylglycerol-3-phosphate O-acyltransferase activity)|GO:0004366(glycerol-3-phosphate O-acyltransferase activity)|GO:0005783(endoplasmic reticulum)|GO:0005789(endoplasmic reticulum membrane)|GO:0016021(integral to membrane)|GO:0016024(CDP-diacylglycerol biosynthetic process)|GO:0019432(triglyceride biosynthetic process)|GO:0032006(regulation of TOR signaling cascade)	ENSRNOT00000002936	TC576618	Glycerolipid metabolism // Glycerophospholipid metabolism // Metabolic pathways	rno00561 // rno00564 // rno01100
	Q5U2T7_RAT (Q5U2T7) Transcription factor B2, mitochondrial (Predicted), partial (21%) [TC645744]	0.308279	0.0652747	0.000474889	32.8316	40.6341	30.5408	33.5054	34.4485	39.4789	39.5093	42.9142	0	0	0	0	0.5	0	A_64_P127589	TC645744		rn|13q26					TC645744
Olr443	Rattus norvegicus olfactory receptor 443 (Olr443), mRNA [NM_001000285]	0.321208	0.0652747	0.000475951	32.807	40.9963	30.3929	33.6871	34.3412	39.3814	40.3013	43.3062	0	0	0	0	0.5	0	A_64_P036203	NM_001000285	NM_001000285	rn|3q24	Rn.142987	295715	GO:0004984(olfactory receptor activity)|GO:0007186(G-protein coupled receptor signaling pathway)|GO:0016021(integral to membrane)|GO:0050911(detection of chemical stimulus involved in sensory perception of smell)	ENSRNOT00000072310		Olfactory transduction	rno04740
Vom1r14	Rattus norvegicus vomeronasal 1 receptor 14 (Vom1r14), mRNA [NM_001008961]	0.313736	0.0652747	0.000476336	32.9208	40.8963	30.7297	33.5433	34.4894	39.7485	39.4993	43.4412	0	0	0	0	0	0	A_64_P030066	NM_001008961	NM_001008961	rn|1q12	Rn.129453	494304			TC580185
Igfl3	Rattus norvegicus IGF-like family member 3 (Igfl3), mRNA [NM_001108474]	0.319044	0.0652747	0.000478247	31.6237	39.4487	29.2196	32.3682	33.2832	38.5553	38.0953	41.6953	0	0	0	0	0	0	A_64_P164632	NM_001108474	NM_001108474	rn|1q21	Rn.17980	361516		ENSRNOT00000044927	TC583710
Ms4a14	Rattus norvegicus membrane-spanning 4-domains, subfamily A, member 14 (Ms4a14), mRNA [NM_181082]	0.421732	0.0652747	0.00047988	34.3629	46.6622	29.5911	34.6928	38.8049	47.3812	39.9948	52.6106	0	0.2	0.2	0.2	0.1	0.2	A_42_P817214	NM_181082	NM_181082	rn|1q43	Rn.92466	293743	GO:0016021(integral to membrane)	ENSRNOT00000035812	TC574135
Olr754	Rattus norvegicus olfactory receptor 754 (Olr754), mRNA [NM_001000368]	0.334636	0.0652747	0.000482112	32.0755	40.4499	29.6231	32.8104	33.793	39.3582	39.0005	42.991	0	0	0	0	0	0	A_44_P348952	NM_001000368	NM_001000368	rn|3q34	Rn.142769	296005	GO:0004930(G-protein coupled receptor activity)|GO:0004984(olfactory receptor activity)|GO:0005886(plasma membrane)|GO:0007186(G-protein coupled receptor signaling pathway)|GO:0016021(integral to membrane)|GO:0050911(detection of chemical stimulus involved in sensory perception of smell)	ENSRNOT00000047138	NP1479310	Olfactory transduction	rno04740
Olr1610	Rattus norvegicus olfactory receptor 1610 (Olr1610), mRNA [NM_001000094]	0.336333	0.0652747	0.000484928	31.7973	40.1163	29.7968	32.2231	33.372	38.3182	39.2071	42.8237	0	0	0	0	0	0	A_44_P189378	NM_001000094	NM_001000094	rn|15p14	Rn.142455	290008	GO:0004930(G-protein coupled receptor activity)|GO:0004984(olfactory receptor activity)|GO:0005886(plasma membrane)|GO:0007186(G-protein coupled receptor signaling pathway)|GO:0016021(integral to membrane)|GO:0050911(detection of chemical stimulus involved in sensory perception of smell)		NP1479587	Olfactory transduction	rno04740
Retnlg	Rattus norvegicus resistin-like gamma (Retnlg), mRNA [NM_181625]	0.327522	0.0652747	0.000486162	33.8266	42.4372	31.4387	34.6751	35.3661	41.3231	40.7819	45.2066	0	0	0	0	0	0	A_64_P100201	NM_181625	NM_181625	rn|11q21	Rn.90340	288135	GO:0002408(myeloid dendritic cell chemotaxis)|GO:0005125(cytokine activity)|GO:0005179(hormone activity)|GO:0005576(extracellular region)|GO:0005615(extracellular space)	ENSRNOT00000002673	TC624590
Olr1585	Rattus norvegicus olfactory receptor 1585 (Olr1585), mRNA [NM_001001109]	0.32948	0.0652747	0.0004864	30.4059	38.2083	28.0922	30.8662	32.2592	37.5014	36.7004	40.4232	0	0	0	0	0	0	A_64_P145757	NM_001001109	NM_001001109	rn|13q24	Rn.142341	406005	GO:0004930(G-protein coupled receptor activity)|GO:0004984(olfactory receptor activity)|GO:0005886(plasma membrane)|GO:0007186(G-protein coupled receptor signaling pathway)|GO:0016021(integral to membrane)|GO:0050911(detection of chemical stimulus involved in sensory perception of smell)	ENSRNOT00000047706	NP1396649	Olfactory transduction	rno04740
Plin3	PREDICTED: Rattus norvegicus perilipin 3, transcript variant 2 (Plin3), mRNA [XM_236783]	0.198123	0.0652747	0.000492873	2788.58	3199.63	2842.54	2922.58	2600.63	2918.13	3533.36	3147.4	2	2	2	2	2	2	A_42_P501679	ENSRNOT00000070978	XM_236783		Rn.9506	316130	GO:0005737(cytoplasm)|GO:0005811(lipid particle)|GO:0043231(intracellular membrane-bounded organelle)	ENSRNOT00000070978	TC586968
Tusc5	Rattus norvegicus tumor suppressor candidate 5 (Tusc5), mRNA [NM_001039163]	0.350721	0.0652747	0.000493435	30.5367	38.9416	28.3265	31.1304	32.1533	37.5332	37.6371	41.6545	0	0	0	0	0	0	A_43_P10305	NM_001039163	NM_001039163	rn|10q26	Rn.18571	360576	GO:0009607(response to biotic stimulus)|GO:0016021(integral to membrane)	ENSRNOT00000063941	TC574377
LOC310891	PREDICTED: Rattus norvegicus heat shock cognate 71 kDa protein-like (LOC310891), misc_RNA [XR_145862]	-0.350766	0.0652747	0.00049466	16790.3	13163.8	14207.2	16387.5	19776.2	14414.6	14060.6	11016.2	2	2	2	2	2	2	A_44_P503868	XR_145862	XR_145862	rn|2q42	Rn.233513	310891
Olr1128	Rattus norvegicus olfactory receptor 1128 (Olr1128), mRNA [NM_001000987]	0.329828	0.0652747	0.000496382	31.4142	39.4853	28.998	32.0522	33.1925	38.575	37.9885	41.8924	0	0	0	0	0	0	A_64_P104895	NM_001000987	NM_001000987	rn|8q13	Rn.143608	405345	GO:0004930(G-protein coupled receptor activity)|GO:0004984(olfactory receptor activity)|GO:0005886(plasma membrane)|GO:0007186(G-protein coupled receptor signaling pathway)|GO:0016021(integral to membrane)|GO:0050911(detection of chemical stimulus involved in sensory perception of smell)	ENSRNOT00000044686	NP1479008
Mfsd3	Rattus norvegicus major facilitator superfamily domain containing 3 (Mfsd3), mRNA [NM_001024908]	1.60844	0.0652747	0.000497708	407.572	1243.74	484.059	312.992	425.665	1366.1	1016.91	1348.19	2	2	2	2	2	2	A_64_P015370	NM_001024908	NM_001024908	rn|7q34	Rn.86351	500899	GO:0016021(integral to membrane)|GO:0055085(transmembrane transport)	ENSRNOT00000021208	TC578279
Afp	Rattus norvegicus alpha-fetoprotein (Afp), mRNA [NM_012493]	0.331534	0.0652747	0.000500998	31.4647	39.6019	29.0745	32.1515	33.1682	38.6143	38.2061	41.9854	0	0	0	0	0	0	A_43_P14817	NM_012493	NM_012493	rn|14p22	Rn.9174	24177	GO:0001542(ovulation from ovarian follicle)|GO:0001889(liver development)|GO:0003674(molecular_function)|GO:0005615(extracellular space)|GO:0005737(cytoplasm)|GO:0006810(transport)|GO:0010033(response to organic substance)|GO:0019953(sexual reproduction)|GO:0031016(pancreas development)|GO:0031100(organ regeneration)|GO:0042448(progesterone metabolic process)|GO:0046872(metal ion binding)|GO:0060…	ENSRNOT00000003879	TC630015	Hippo signaling pathway	rno04390
Olr1325	Rattus norvegicus olfactory receptor 1325 (Olr1325), mRNA [NM_001000473]	0.322868	0.0652747	0.000508069	30.2227	37.8026	27.8898	30.7071	32.0711	37.2282	36.3214	39.8582	0	0	0	0	0	0	A_64_P028027	NM_001000473	NM_001000473	rn|8q22	Rn.143475	300625	GO:0004984(olfactory receptor activity)|GO:0007186(G-protein coupled receptor signaling pathway)|GO:0016021(integral to membrane)|GO:0050911(detection of chemical stimulus involved in sensory perception of smell)	ENSRNOT00000045293		Olfactory transduction	rno04740
Kiss1	Rattus norvegicus KiSS-1 metastasis-suppressor (Kiss1), mRNA [NM_181692]	0.339701	0.0652747	0.000508624	33.1111	41.8957	30.6547	33.7936	34.8849	40.8418	40.4956	44.3498	0	0	0	0.5	0	0	A_64_P028873	NM_181692	NM_181692	rn|13q13	Rn.66008	289023	GO:0001664(G-protein coupled receptor binding)|GO:0005615(extracellular space)|GO:0005737(cytoplasm)|GO:0007186(G-protein coupled receptor signaling pathway)|GO:0007204(elevation of cytosolic calcium ion concentration)|GO:0008285(negative regulation of cell proliferation)|GO:0016324(apical plasma membrane)|GO:0030336(negative regulation of cell migration)|GO:0031773(kisspeptin receptor binding)|G…	ENSRNOT00000035583	TC615563
Fcar	Rattus norvegicus Fc fragment of IgA, receptor for (Fcar), mRNA [NM_201992]	0.329283	0.0652747	0.000509883	32.126	40.3501	29.7545	32.8496	33.774	39.1478	38.9611	42.9413	0	0	0	0	0	0	A_44_P519948	NM_201992	NM_201992	rn|1q12	Rn.123516	365183	GO:0005057(receptor signaling protein activity)|GO:0005886(plasma membrane)|GO:0006955(immune response)|GO:0016021(integral to membrane)|GO:0019862(IgA binding)	ENSRNOT00000029621	TC577374	Phagosome // Staphylococcus aureus infection	rno04145 // rno05150
Olr1583	Rattus norvegicus olfactory receptor 1583 (Olr1583), mRNA [NM_001000080]	0.343829	0.0652747	0.000513645	31.6345	40.1624	29.3139	32.3766	33.2131	38.7565	38.884	42.8466	0	0	0	0	0	0	A_44_P388801	NM_001000080	NM_001000080	rn|13q24	Rn.142343	289241	GO:0004930(G-protein coupled receptor activity)|GO:0004984(olfactory receptor activity)|GO:0005886(plasma membrane)|GO:0007186(G-protein coupled receptor signaling pathway)|GO:0016021(integral to membrane)|GO:0050911(detection of chemical stimulus involved in sensory perception of smell)	ENSRNOT00000044784	NP1479608	Olfactory transduction	rno04740
		0.329899	0.0652747	0.00051623	30.9277	38.8703	28.5259	31.5005	32.7567	38.0534	37.3886	41.1689	0	0	0	0	0	0	A_64_P040366			rn|11p11
Pcdhb12	Rattus norvegicus protocadherin beta 12 (Pcdhb12), mRNA [NM_173099]	0.338604	0.0652747	0.000516607	32.4415	41.0011	30.2807	33.0578	33.9861	39.1472	40.0527	43.8033	0	0	0	0	0	0	A_43_P15932	NM_173099	NM_173099	rn|18p11	Rn.10166	25133	GO:0005509(calcium ion binding)|GO:0005886(plasma membrane)|GO:0007156(homophilic cell adhesion)|GO:0016021(integral to membrane)	ENSRNOT00000043846	TC574732
Olr962	Rattus norvegicus olfactory receptor 962 (Olr962), mRNA [NM_001000487]	0.35268	0.0652747	0.000517938	29.7326	37.9651	27.6558	30.1728	31.3693	36.5534	36.6791	40.6627	0	0	0	0	0	0	A_44_P233726	NM_001000487	NM_001000487	rn|7q11	Rn.143375	302045	GO:0004930(G-protein coupled receptor activity)|GO:0004984(olfactory receptor activity)|GO:0005886(plasma membrane)|GO:0007186(G-protein coupled receptor signaling pathway)|GO:0016021(integral to membrane)|GO:0050911(detection of chemical stimulus involved in sensory perception of smell)	ENSRNOT00000051670		Olfactory transduction	rno04740
Trappc13	Rattus norvegicus trafficking protein particle complex 13 (Trappc13), mRNA [NM_001013908]	0.563107	0.0652747	0.000518153	1675.73	2475.71	1368.03	1513.36	2145.79	2321.69	1964.79	3140.64	2	2	2	2	2	2	A_42_P815485	NM_001013908	NM_001013908	rn|2q13	Rn.15285	294709		ENSRNOT00000016439	TC577702
Gas2	Rattus norvegicus growth arrest-specific 2 (Gas2), mRNA [NM_001127504]	0.337696	0.0652747	0.000522761	35.8518	45.3486	33.625	36.48	37.4505	47.4021	42.5415	46.1021	0	0	0	1	0	0	A_44_P930534	NM_001127504	NM_001127504	rn|1q22	Rn.19800	499156	GO:0007050(cell cycle arrest)	ENSRNOT00000022499	TC583995
Olr1579	Rattus norvegicus olfactory receptor 1579 (Olr1579), mRNA [NM_001000078]	0.362845	0.0652747	0.000523718	32.7039	42.062	30.1651	33.6305	34.3161	40.3236	40.7564	45.1061	0	0	0	0.5	0	0	A_44_P529375	NM_001000078	NM_001000078	rn|13q24	Rn.142346	289239	GO:0004930(G-protein coupled receptor activity)|GO:0004984(olfactory receptor activity)|GO:0005886(plasma membrane)|GO:0007186(G-protein coupled receptor signaling pathway)|GO:0016021(integral to membrane)|GO:0050911(detection of chemical stimulus involved in sensory perception of smell)	ENSRNOT00000045429	NP1479612	Olfactory transduction	rno04740
Npy2r	Rattus norvegicus neuropeptide Y receptor Y2 (Npy2r), mRNA [NM_023968]	0.345279	0.0652747	0.000525344	32.1851	40.8917	29.9549	32.8811	33.7195	39.339	39.6259	43.7102	0	0	0	0	0	0	A_64_P146904	NM_023968	NM_023968	rn|2q31	Rn.64505	66024	GO:0001601(peptide YY receptor activity)|GO:0001662(behavioral fear response)|GO:0002793(positive regulation of peptide secretion)|GO:0003151(outflow tract morphogenesis)|GO:0003214(cardiac left ventricle morphogenesis)|GO:0004983(neuropeptide Y receptor activity)|GO:0005886(plasma membrane)|GO:0005887(integral to plasma membrane)|GO:0007204(elevation of cytosolic calcium ion concentration)|GO:00…	ENSRNOT00000072029	TC579559	Neuroactive ligand-receptor interaction	rno04080
Prl7d1	Rattus norvegicus prolactin family 7, subfamily d, member 1 (Prl7d1), mRNA [NM_053364]	0.332706	0.0652747	0.00052536	33.8987	42.6804	31.5298	34.7156	35.4506	41.1415	41.3043	45.5953	0	0	0	0	0	0	A_43_P12785	NM_053364	NM_053364	rn|17p11	Rn.15366	84377	GO:0005125(cytokine activity)|GO:0005179(hormone activity)|GO:0005615(extracellular space)|GO:0016525(negative regulation of angiogenesis)|GO:0043537(negative regulation of blood vessel endothelial cell migration)	ENSRNOT00000022251	TC580259
Vom1r54	Rattus norvegicus vomeronasal 1 receptor 54 (Vom1r54), mRNA [NM_001008963]	0.304317	0.0652747	0.000525595	34.542	42.6541	32.268	35.3941	35.9641	41.1258	41.5549	45.2817	0	0	0	0	0	0	A_64_P137272	NM_001008963	NM_001008963	rn|1q21	Rn.129413	365190
Kctd11	Rattus norvegicus potassium channel tetramerization domain containing 11 (Kctd11), mRNA [NM_001108831]	0.327794	0.0652747	0.000525801	32.2979	40.4917	30.0937	33.0304	33.7697	38.9674	39.333	43.1746	0	0	0	0	0	0	A_64_P160814	NM_001108831	NM_001108831	rn|10q24	Rn.27301	363634	GO:0005737(cytoplasm)|GO:0007399(nervous system development)|GO:0007406(negative regulation of neuroblast proliferation)|GO:0030154(cell differentiation)|GO:0042127(regulation of cell proliferation)|GO:0045666(positive regulation of neuron differentiation)|GO:0045879(negative regulation of smoothened signaling pathway)|GO:0051260(protein homooligomerization)	ENSRNOT00000020970
Rasal3	Rattus norvegicus RAS protein activator like 3 (Rasal3), mRNA [NM_001134562]	0.310964	0.0652747	0.000529848	32.7155	40.5578	30.5267	33.2453	34.3746	39.434	39.2834	42.956	0	0	0	0	0	0	A_44_P236761	NM_001134562	NM_001134562	rn|7q11	Rn.43302	314596	GO:0005099(Ras GTPase activator activity)|GO:0005737(cytoplasm)|GO:0007165(signal transduction)|GO:0031235(intrinsic to internal side of plasma membrane)|GO:0032320(positive regulation of Ras GTPase activity)|GO:0046580(negative regulation of Ras protein signal transduction)	ENSRNOT00000066722	TC588813	Ras signaling pathway	rno04014
Slc36a2	Rattus norvegicus solute carrier family 36 (proton/amino acid symporter), member 2 (Slc36a2), mRNA [NM_139339]	0.291054	0.0652747	0.000532094	35.098	42.9419	32.7127	36.3008	36.2806	41.4957	41.9888	45.3411	0	0.5	0	0	0	0	A_44_P337064	NM_139339	NM_139339	rn|10q22	Rn.145405	246235	GO:0005280(hydrogen:amino acid symporter activity)|GO:0005302(L-tyrosine transmembrane transporter activity)|GO:0005737(cytoplasm)|GO:0005886(plasma membrane)|GO:0010155(regulation of proton transport)|GO:0015180(L-alanine transmembrane transporter activity)|GO:0015187(glycine transmembrane transporter activity)|GO:0015193(L-proline transmembrane transporter activity)|GO:0015808(L-alanine transpo…	ENSRNOT00000016440	TC575607
Calcr	Rattus norvegicus calcitonin receptor (Calcr), transcript variant 1b, mRNA [NM_053816]	2.17359	0.0652747	0.000532884	96.7957	434.509	154.225	36.5382	99.624	345.853	524.781	432.895	1.5	0.5	1	2	2	2	A_44_P158758	NM_053816	NM_053816	rn|4q13	Rn.10062	116506	GO:0001669(acrosomal vesicle)|GO:0004872(receptor activity)|GO:0004948(calcitonin receptor activity)|GO:0005886(plasma membrane)|GO:0005929(cilium)|GO:0007188(adenylate cyclase-modulating G-protein coupled receptor signaling pathway)|GO:0007189(adenylate cyclase-activating G-protein coupled receptor signaling pathway)|GO:0007190(activation of adenylate cyclase activity)|GO:0007202(activation of p…	ENSRNOT00000013910	TC577147	Neuroactive ligand-receptor interaction // Osteoclast differentiation	rno04080 // rno04380
Ear11	Rattus norvegicus eosinophil-associated, ribonuclease A family, member 11 (Ear11), mRNA [NM_138902]	0.321317	0.0652747	0.000540082	33.2316	41.5193	30.749	33.953	34.9926	40.4061	40.148	44.0036	0	0	0	0	0	0	A_44_P358160	NM_138902	NM_138902		Rn.10626	192264	GO:0003676(nucleic acid binding)|GO:0016892(endoribonuclease activity, producing 3'-phosphomonoesters)	ENSRNOT00000071093	TC606864
Olr493	Rattus norvegicus olfactory receptor 493 (Olr493), mRNA [NM_001000309]	0.339523	0.0652747	0.000540392	31.0931	39.3329	28.7819	31.8101	32.6872	37.933	38.1261	41.9397	0	0	0	0	0	0	A_44_P158692	NM_001000309	NM_001000309	rn|3q24	Rn.142948	295758	GO:0004930(G-protein coupled receptor activity)|GO:0004984(olfactory receptor activity)|GO:0005886(plasma membrane)|GO:0007186(G-protein coupled receptor signaling pathway)|GO:0016021(integral to membrane)|GO:0050911(detection of chemical stimulus involved in sensory perception of smell)	ENSRNOT00000045888	NP1479166	Olfactory transduction	rno04740
Olr1738	Rattus norvegicus olfactory receptor 1738 (Olr1738), mRNA [NM_001006599]	0.344353	0.0652747	0.000541514	31.6452	40.1745	29.1656	32.3224	33.4476	39.0669	38.5387	42.918	0	0	0	0	0	0	A_64_P036881	NM_001006599	NM_001006599	rn|20p12	Rn.199072	406039	GO:0004930(G-protein coupled receptor activity)|GO:0004984(olfactory receptor activity)|GO:0005886(plasma membrane)|GO:0007186(G-protein coupled receptor signaling pathway)|GO:0016021(integral to membrane)|GO:0050911(detection of chemical stimulus involved in sensory perception of smell)	ENSRNOT00000041883	NP1478880
Asah1	Rattus norvegicus N-acylsphingosine amidohydrolase (acid ceramidase) 1 (Asah1), mRNA [NM_053407]	1.8437	0.0652747	0.000541759	102.844	369.8	184.783	45.2596	78.4883	342.011	345.958	421.431	2	0.5	1	2	2	2	A_44_P113699	NM_053407	NM_053407	rn|16q12.1	Rn.127798	84431	GO:0003674(molecular_function)|GO:0005575(cellular_component)|GO:0005764(lysosome)|GO:0006629(lipid metabolic process)|GO:0010033(response to organic substance)|GO:0017040(ceramidase activity)|GO:0030324(lung development)	ENSRNOT00000013463	TC575881	Sphingolipid metabolism // Metabolic pathways // Lysosome	rno00600 // rno01100 // rno04142
Olr744	Rattus norvegicus olfactory receptor 744 (Olr744), mRNA [NM_001000577]	0.320793	0.0652747	0.000546327	31.3361	39.1284	28.992	32.0358	32.9804	38.1602	37.7067	41.5181	0	0	0	0	0	0	A_44_P236047	NM_001000577	NM_001000577	rn|3q24	Rn.142781	366122	GO:0004930(G-protein coupled receptor activity)|GO:0004984(olfactory receptor activity)|GO:0005886(plasma membrane)|GO:0007186(G-protein coupled receptor signaling pathway)|GO:0016021(integral to membrane)|GO:0050911(detection of chemical stimulus involved in sensory perception of smell)	ENSRNOT00000032617	TC633169	Olfactory transduction	rno04740
Atxn7l3b	Rattus norvegicus ataxin 7-like 3B (Atxn7l3b), mRNA [NM_001136261]	-0.388291	0.0652747	0.000549096	9034.3	6901.69	9401.89	9922.04	7778.97	6192.69	8775.93	5736.45	2	2	2	2	2	2	A_42_P633412	NM_001136261	NM_001136261	rn|7q21	Rn.98813	100192313			TC581578
Moxd2	Rattus norvegicus monooxygenase, DBH-like 2 (Moxd2), mRNA [NM_001109229]	0.306372	0.0652747	0.000550106	33.432	41.335	31.0793	34.2474	34.9693	40.0513	40.1136	43.8402	0	0	0	0	0	0	A_64_P114603	NM_001109229	NM_001109229	rn|4q22	Rn.218512	500092	GO:0004500(dopamine beta-monooxygenase activity)|GO:0005507(copper ion binding)|GO:0006584(catecholamine metabolic process)	ENSRNOT00000017495
Prl3d1	Rattus norvegicus Prolactin family 3, subfamily d, member 1 (Prl3d1), mRNA [NM_017363]	0.35583	0.0652747	0.000551955	30.9819	39.6483	28.7152	31.7487	32.4817	37.9309	38.4957	42.5183	0	0	0	0	0	0	A_64_P066795	NM_017363	NM_017363	rn|17p11	Rn.112569	53950	GO:0005179(hormone activity)|GO:0005576(extracellular region)	ENSRNOT00000042298	TC580277
Tlr7	Rattus norvegicus toll-like receptor 7 (Tlr7), mRNA [NM_001097582]	0.335498	0.0652747	0.000551991	30.5826	38.5803	28.2578	31.0394	32.4506	37.6769	37.0806	40.9835	0	0	0	0	0	0	A_44_P281510	NM_001097582	NM_001097582	rn|Xq21	Rn.14819	317468	GO:0001774(microglial cell activation)|GO:0002224(toll-like receptor signaling pathway)|GO:0002755(MyD88-dependent toll-like receptor signaling pathway)|GO:0003725(double-stranded RNA binding)|GO:0003727(single-stranded RNA binding)|GO:0004888(transmembrane signaling receptor activity)|GO:0005737(cytoplasm)|GO:0005764(lysosome)|GO:0005768(endosome)|GO:0005783(endoplasmic reticulum)|GO:0005886(pla…	ENSRNOT00000005620		Toll-like receptor signaling pathway // Measles // Influenza A	rno04620 // rno05162 // rno05164
Olr289	Rattus norvegicus olfactory receptor 289 (Olr289), mRNA [NM_001000767]	0.340313	0.0652747	0.000554921	31.2983	39.6265	28.9097	31.9488	33.0364	38.4576	38.228	42.1939	0	0	0	0	0	0	A_44_P266857	NM_001000767	NM_001000767	rn|1q41	Rn.141743	405041	GO:0004930(G-protein coupled receptor activity)|GO:0004984(olfactory receptor activity)|GO:0005886(plasma membrane)|GO:0007186(G-protein coupled receptor signaling pathway)|GO:0016021(integral to membrane)|GO:0050911(detection of chemical stimulus involved in sensory perception of smell)	ENSRNOT00000046290	NP1479351
Dctn3	Rattus norvegicus dynactin 3 (Dctn3), mRNA [NM_001108659]	0.326937	0.0652747	0.00055751	31.9084	39.9756	29.7861	32.5596	33.3795	38.5202	38.7475	42.6591	0	0	0	0	0	0	A_64_P032738	NM_001108659	NM_001108659	rn|5q22	Rn.2038	362504	GO:0000910(cytokinesis)|GO:0005813(centrosome)|GO:0005869(dynactin complex)|GO:0007017(microtubule-based process)|GO:0048471(perinuclear region of cytoplasm)	ENSRNOT00000019561
Dok2	Rattus norvegicus docking protein 2 (Dok2), mRNA [NM_001106048]	0.301708	0.0652747	0.000566674	34.0638	41.8766	31.7359	34.8282	35.6274	41.8957	39.9472	43.7868	0	0	0	0.5	0	0	A_44_P248235	NM_001106048	NM_001106048	rn|15p11	Rn.126595	290361	GO:0005057(receptor signaling protein activity)|GO:0005068(transmembrane receptor protein tyrosine kinase adaptor activity)|GO:0005158(insulin receptor binding)|GO:0005622(intracellular)|GO:0007169(transmembrane receptor protein tyrosine kinase signaling pathway)|GO:0007265(Ras protein signal transduction)|GO:0009967(positive regulation of signal transduction)	ENSRNOT00000018725	TC640624
Olr737	Rattus norvegicus olfactory receptor 737 (Olr737), mRNA [NM_001000616]	0.316731	0.0652747	0.000568858	32.2168	40.1177	29.837	33.0435	33.7697	38.9825	38.7728	42.5977	0	0	0	0	0	0	A_64_P099122	NM_001000616	NM_001000616	rn|3q24	Rn.124661	404808	GO:0004984(olfactory receptor activity)|GO:0007186(G-protein coupled receptor signaling pathway)|GO:0016021(integral to membrane)|GO:0050911(detection of chemical stimulus involved in sensory perception of smell)		TC580963	Olfactory transduction	rno04740
Olr29	Rattus norvegicus olfactory receptor 29 (Olr29), mRNA [NM_001000691]	0.366481	0.0652747	0.000572496	31.5863	40.7757	29.0482	32.5689	33.1419	39.6708	38.9245	43.7317	0	0	0	0	0	0	A_64_P129995	NM_001000691	NM_001000691	rn|1q32	Rn.141943	404896	GO:0004930(G-protein coupled receptor activity)|GO:0004984(olfactory receptor activity)|GO:0005886(plasma membrane)|GO:0007186(G-protein coupled receptor signaling pathway)|GO:0016021(integral to membrane)|GO:0050911(detection of chemical stimulus involved in sensory perception of smell)			Olfactory transduction	rno04740
Mrgprb5	Rattus norvegicus MAS-related G protein-coupled receptor, member B5 (Mrgprb5), mRNA [NM_001002284]	0.333456	0.0652747	0.000576943	31.7827	40.039	29.2497	32.4442	33.6544	39.0585	38.5095	42.549	0	0	0	0	0	0	A_64_P047957	NM_001002284	NM_001002284	rn|1q22	Rn.141968	404644	GO:0004930(G-protein coupled receptor activity)|GO:0016021(integral to membrane)	ENSRNOT00000029958	TC579811
Olr1398	Rattus norvegicus olfactory receptor 1398 (Olr1398), mRNA [NM_001000002]	0.326423	0.0652747	0.000584329	30.789	38.6053	28.3578	31.2604	32.7488	37.8417	37.1391	40.8351	0	0	0.5	0	0	0	A_64_P033346	NM_001000002	NM_001000002	rn|10q22	Rn.107042	287245	GO:0004930(G-protein coupled receptor activity)|GO:0004984(olfactory receptor activity)|GO:0007186(G-protein coupled receptor signaling pathway)|GO:0007608(sensory perception of smell)|GO:0016021(integral to membrane)|GO:0050911(detection of chemical stimulus involved in sensory perception of smell)	ENSRNOT00000041540	TC604924	Olfactory transduction	rno04740
Alox12e	Rattus norvegicus arachidonate 12-lipoxygenase, epidermal (Alox12e), mRNA [NM_001107014]	0.350917	0.0652747	0.000588889	31.4479	40.1118	29.0893	32.2471	33.0074	38.3823	38.9637	42.9895	0	0	0	0	0	0	A_64_P096737	NM_001107014	NM_001107014	rn|10q24	Rn.41827	303252	GO:0004052(arachidonate 12-lipoxygenase activity)|GO:0005506(iron ion binding)|GO:0005737(cytoplasm)|GO:0019369(arachidonic acid metabolic process)|GO:0019372(lipoxygenase pathway)	ENSRNOT00000025910	TC615923	Arachidonic acid metabolism // Metabolic pathways // Serotonergic synapse // Inflammatory mediator regulation of TRP channels	rno00590 // rno01100 // rno04726 // rno04750
Trim31	Rattus norvegicus tripartite motif-containing 31 (Trim31), mRNA [NM_001106376]	0.323478	0.0652747	0.000589671	32.7408	40.98	30.36	33.6758	34.1865	39.6383	39.6286	43.6731	0	0	0	0	0	0	A_64_P067202	NM_001106376	NM_001106376	rn|20p12	Rn.124521	294208	GO:0005622(intracellular)|GO:0008270(zinc ion binding)	ENSRNOT00000061558
Per2	Rattus norvegicus period circadian clock 2 (Per2), mRNA [NM_031678]	0.268641	0.0652747	0.000590071	35.9472	42.9429	35.7931	38.175	33.8736	40.8166	39.1838	48.8282	0.3	0.3	0	0.1	0	0.4	A_42_P708593	NM_031678	NM_031678	rn|9q36	Rn.25935	63840	GO:0000122(negative regulation of transcription from RNA polymerase II promoter)|GO:0000988(protein binding transcription factor activity)|GO:0004871(signal transducer activity)|GO:0005515(protein binding)|GO:0005634(nucleus)|GO:0005737(cytoplasm)|GO:0006351(transcription, DNA-dependent)|GO:0007623(circadian rhythm)|GO:0048471(perinuclear region of cytoplasm)	ENSRNOT00000027506	TC573708	Circadian rhythm // Circadian entrainment // Herpes simplex infection // Transcriptional misregulation in cancer	rno04710 // rno04713 // rno05168 // rno05202
Iqcb1	Rattus norvegicus IQ motif containing B1 (Iqcb1), mRNA [NM_001107092]	-0.977553	0.0652747	0.000591488	1494.06	762.35	1340.41	1140.25	2001.51	565.627	1325.02	396.402	2	2	2	2	2	1.9	A_42_P571235	NM_001107092	NM_001107092	rn|11q22	Rn.107714	303915	GO:0001750(photoreceptor outer segment)|GO:0005516(calmodulin binding)|GO:0005813(centrosome)|GO:0032391(photoreceptor connecting cilium)|GO:0042384(cilium assembly)|GO:0045494(photoreceptor cell maintenance)|GO:0048496(maintenance of organ identity)	ENSRNOT00000066616	TC592427
Icam5	Rattus norvegicus intercellular adhesion molecule 5, telencephalin (Icam5), mRNA [NM_001172079]	0.336293	0.0652747	0.000601996	30.0252	37.9023	27.7826	30.6176	31.6755	36.8454	36.4055	40.4561	0	0	0	0	0	0	A_64_P063229	NM_001172079	NM_001172079	rn|8q13	Rn.59765	313785	GO:0005886(plasma membrane)|GO:0006909(phagocytosis)|GO:0016337(cell-cell adhesion)	ENSRNOT00000028096	TC611310
Cxcl10	Rattus norvegicus chemokine (C-X-C motif) ligand 10 (Cxcl10), mRNA [NM_139089]	0.349934	0.0652747	0.000605013	31.9819	40.7584	29.6911	32.7656	33.489	39.1083	39.45	43.717	0	0	0	0	0	0	A_44_P1039128	NM_139089	NM_139089	rn|14p22	Rn.10584	245920	GO:0002690(positive regulation of leukocyte chemotaxis)|GO:0005125(cytokine activity)|GO:0005576(extracellular region)|GO:0005615(extracellular space)|GO:0006928(cellular component movement)|GO:0006935(chemotaxis)|GO:0006954(inflammatory response)|GO:0006955(immune response)|GO:0007165(signal transduction)|GO:0007517(muscle organ development)|GO:0008009(chemokine activity)|GO:0008284(positive reg…	ENSRNOT00000003075	TC579649	Cytokine-cytokine receptor interaction // Chemokine signaling pathway // Toll-like receptor signaling pathway // RIG-I-like receptor signaling pathway // Cytosolic DNA-sensing pathway // TNF signaling pathway // Influenza A	rno04060 // rno04062 // rno04620 // rno04622 // rno04623 // rno04668 // rno05164
Ppp1r3a	Rattus norvegicus protein phosphatase 1, regulatory subunit 3A (Ppp1r3a), mRNA [NM_001109222]	0.336079	0.0652747	0.000608143	32.253	40.7313	29.826	33.1342	33.7989	39.2832	39.4819	43.4287	0	0	0	0	0	0	A_64_P037711	NM_001109222	NM_001109222	rn|4q21	Rn.29809	500036	GO:0003674(molecular_function)|GO:0005575(cellular_component)|GO:0008150(biological_process)	ENSRNOT00000065919		Insulin signaling pathway	rno04910
RGD1565369	PREDICTED: Rattus norvegicus TD and POZ domain-containing protein 3-like (RGD1565369), mRNA [XM_227351]	0.328392	0.0652747	0.000608928	32.2554	40.5218	29.9613	32.9892	33.8157	39.2483	39.2036	43.1135	0	0	0	0	0	0	A_44_P557776	XM_227351	XM_227351	rn|2q34		310596
Hus1	Rattus norvegicus HUS1 checkpoint homolog (S. pombe) (Hus1), mRNA [NM_001109092]	-0.895887	0.0652747	0.000611342	2636.37	1415.5	2325.15	1851.04	3732.92	1098.27	1828.81	1319.42	2	2	2	2	2	2	A_42_P679870	NM_001109092	NM_001109092	rn|14q21	Rn.12812	498411	GO:0000077(DNA damage checkpoint)|GO:0000724(double-strand break repair via homologous recombination)|GO:0001932(regulation of protein phosphorylation)|GO:0005634(nucleus)|GO:0005730(nucleolus)|GO:0005794(Golgi apparatus)|GO:0006468(protein phosphorylation)|GO:0006974(response to DNA damage stimulus)|GO:0007093(mitotic cell cycle checkpoint)|GO:0008156(negative regulation of DNA replication)|GO:0…	ENSRNOT00000006852	TC597804
Adra2c	Rattus norvegicus adrenoceptor alpha 2C (Adra2c), mRNA [NM_138506]	0.318888	0.0652747	0.000611975	33.3678	41.6188	30.8181	34.1044	35.1809	40.5116	40.2162	44.1287	0	0	0	0	0	0	A_64_P054441	NM_138506	NM_138506	rn|14q21	Rn.10297	24175	GO:0004930(G-protein coupled receptor activity)|GO:0004938(alpha2-adrenergic receptor activity)|GO:0005737(cytoplasm)|GO:0005887(integral to plasma membrane)|GO:0007186(G-protein coupled receptor signaling pathway)|GO:0007565(female pregnancy)|GO:0030168(platelet activation)|GO:0030424(axon)|GO:0031694(alpha-2A adrenergic receptor binding)|GO:0032148(activation of protein kinase B activity)|GO:00…	ENSRNOT00000012322	TC578822	cGMP-PKG signaling pathway // Neuroactive ligand-receptor interaction	rno04022 // rno04080
Olr192	Rattus norvegicus olfactory receptor 192 (Olr192), mRNA [NM_001000549]	0.316225	0.0652747	0.000612344	31.2298	38.8803	28.8091	31.9145	32.9657	38.0608	37.4399	41.1402	0	0	0	0	0	0	A_64_P132238	NM_001000549	NM_001000549	rn|1q33	Rn.141818	365336	GO:0004935(adrenergic receptor activity)|GO:0004984(olfactory receptor activity)|GO:0005886(plasma membrane)|GO:0007186(G-protein coupled receptor signaling pathway)|GO:0016021(integral to membrane)|GO:0050911(detection of chemical stimulus involved in sensory perception of smell)	ENSRNOT00000023325	NP1479453	Olfactory transduction	rno04740
Olr1164	Rattus norvegicus olfactory receptor 1164 (Olr1164), mRNA [NM_001000984]	0.329348	0.0652747	0.000624178	31.1346	39.1162	28.68	31.6092	33.1147	38.336	37.5243	41.4883	0	0	0	0	0	0	A_64_P039875	NM_001000984	NM_001000984	rn|8q13	Rn.143585	405340	GO:0004930(G-protein coupled receptor activity)|GO:0004984(olfactory receptor activity)|GO:0005886(plasma membrane)|GO:0007186(G-protein coupled receptor signaling pathway)|GO:0016021(integral to membrane)|GO:0050911(detection of chemical stimulus involved in sensory perception of smell)	ENSRNOT00000047442	NP1479030
C4bpa	Rattus norvegicus complement component 4 binding protein, alpha (C4bpa), mRNA [NM_012516]	0.334486	0.0652747	0.000627302	30.0934	37.9397	27.8313	30.5587	31.8902	36.9746	36.4825	40.362	0	0	0	0	0	0	A_43_P11443	NM_012516	NM_012516	rn|13q13	Rn.10408	24235	GO:0001848(complement binding)|GO:0005576(extracellular region)|GO:0005737(cytoplasm)|GO:0006955(immune response)|GO:0006958(complement activation, classical pathway)|GO:0045087(innate immune response)	ENSRNOT00000005461	TC626855	Complement and coagulation cascades // Pertussis	rno04610 // rno05133
Cntn3	Rattus norvegicus contactin 3 (plasmacytoma associated) (Cntn3), mRNA [NM_019329]	0.319534	0.0652747	0.000631422	30.5933	38.1784	28.1752	31.1042	32.5004	37.5767	36.6526	40.3058	0	0	0	0	0	0	A_43_P12024	NM_019329	NM_019329	rn|4q41	Rn.10043	54279	GO:0007399(nervous system development)|GO:0016337(cell-cell adhesion)|GO:0046658(anchored to plasma membrane)	ENSRNOT00000008221	TC574024
Synpr	Rattus norvegicus synaptoporin (Synpr), mRNA [NM_023974]	0.362493	0.0652747	0.00063169	32.0855	41.312	29.5255	33.027	33.7041	40.0387	39.4842	44.4132	0	0	0	0	0	0	A_43_P15297	NM_023974	NM_023974	rn|15p16	Rn.211986	66030	GO:0005215(transporter activity)|GO:0016021(integral to membrane)|GO:0030054(cell junction)|GO:0030672(synaptic vesicle membrane)|GO:0043005(neuron projection)
Ctsj	Rattus norvegicus cathepsin J (Ctsj), mRNA [NM_017121]	0.360702	0.0652747	0.000631716	31.9921	41.0554	29.3296	32.6099	34.0368	39.2184	41.2028	42.7449	0	0	0	0	0.5	0	A_64_P132149	NM_017121	NM_017121		Rn.34875	29174	GO:0005764(lysosome)|GO:0006508(proteolysis)|GO:0008234(cysteine-type peptidase activity)|GO:0048471(perinuclear region of cytoplasm)		TC579137	Lysosome	rno04142
Fgb	Rattus norvegicus fibrinogen beta chain (Fgb), mRNA [NM_020071]	0.328374	0.0652747	0.000632132	32.126	40.3474	29.6673	32.9263	33.7843	39.205	38.875	42.9623	0	0	0	0	0	0	A_43_P10037	NM_020071	NM_020071	rn|2q34	Rn.11416	24366	GO:0005102(receptor binding)|GO:0005577(fibrinogen complex)|GO:0005615(extracellular space)|GO:0005737(cytoplasm)|GO:0005938(cell cortex)|GO:0007165(signal transduction)|GO:0009897(external side of plasma membrane)|GO:0009986(cell surface)|GO:0030168(platelet activation)|GO:0030674(protein binding, bridging)|GO:0031091(platelet alpha granule)|GO:0042060(wound healing)|GO:0044320(cellular response…	ENSRNOT00000009813	TC645329	Complement and coagulation cascades // Platelet activation	rno04610 // rno04611
Bpi	Rattus norvegicus bactericidal/permeability-increasing protein (Bpi), mRNA [NM_001004079]	0.328841	0.0652747	0.000633818	32.5057	40.8424	30.059	33.2556	34.2026	39.6662	39.4674	43.3936	0	0	0	0	0	0	A_44_P219752	NM_001004079	NM_001004079	rn|3q42	Rn.109395	296321	GO:0001530(lipopolysaccharide binding)|GO:0005576(extracellular region)|GO:0005737(cytoplasm)|GO:0006955(immune response)|GO:0008289(lipid binding)|GO:0016020(membrane)|GO:0032715(negative regulation of interleukin-6 production)|GO:0032717(negative regulation of interleukin-8 production)|GO:0032720(negative regulation of tumor necrosis factor production)|GO:0042742(defense response to bacterium)|…	ENSRNOT00000039994	TC576733
Fmo13	Dimethylaniline monooxygenase [N-oxide-forming] [Source:UniProtKB/TrEMBL;Acc:D4A6T0] [ENSRNOT00000066609]	0.348334	0.0652747	0.000641902	32.6639	41.6242	29.8797	33.6459	34.4663	40.5537	39.815	44.5038	0	0	0	0	0	0	A_64_P092030	ENSRNOT00000066609	XM_001075840	rn|13q23		289193	GO:0004499(N,N-dimethylaniline monooxygenase activity)|GO:0005789(endoplasmic reticulum membrane)|GO:0050660(flavin adenine dinucleotide binding)|GO:0050661(NADP binding)	ENSRNOT00000066609		Drug metabolism - cytochrome P450	rno00982
Olr227	Rattus norvegicus olfactory receptor 227 (Olr227), mRNA [NM_001000203]	0.328774	0.0652747	0.000642504	32.7	41.0745	30.2948	33.6761	34.129	39.5874	39.755	43.8812	0	0	0	0	0	0	A_44_P465990	NM_001000203	NM_001000203	rn|1q33	Rn.141790	293370	GO:0004930(G-protein coupled receptor activity)|GO:0004984(olfactory receptor activity)|GO:0005886(plasma membrane)|GO:0007186(G-protein coupled receptor signaling pathway)|GO:0016021(integral to membrane)|GO:0050911(detection of chemical stimulus involved in sensory perception of smell)	ENSRNOT00000026503	NP1479412	Olfactory transduction	rno04740
Dmrtc1a	Rattus norvegicus DMRT-like family C1a (Dmrtc1a), mRNA [NM_001025288]	0.303186	0.0652747	0.000648196	34.0759	41.9263	31.6983	34.9617	35.5677	40.6401	40.6396	44.4992	0	0	0	0	0	0	A_43_P23274	NM_001025288	NM_001025288		Rn.80016	501668	GO:0003700(sequence-specific DNA binding transcription factor activity)|GO:0005634(nucleus)|GO:0006351(transcription, DNA-dependent)	ENSRNOT00000073007	TC579589
Atp13a4	Rattus norvegicus ATPase type 13A4 (Atp13a4), mRNA [NM_001191658]	0.32996	0.0652747	0.000649148	33.0763	41.5444	30.7266	33.876	34.6263	39.7456	40.5022	44.3855	0	0	0	0	0	0	A_44_P497310	NM_001191658	NM_001191658	rn|11q22	Rn.144723	288026	GO:0005524(ATP binding)|GO:0016021(integral to membrane)|GO:0019829(cation-transporting ATPase activity)|GO:0046872(metal ion binding)	ENSRNOT00000002333	TC635865
Atp2b4	Rattus norvegicus ATPase, Ca++ transporting, plasma membrane 4 (Atp2b4), mRNA [NM_001005871]	0.380479	0.0652747	0.000651989	33.7757	44.0581	30.7494	34.6434	35.9341	41.7323	44.3248	46.1171	0	0	0.5	0	0.5	0	A_64_P094010	NM_001005871	NM_001005871	rn|13q13	Rn.9986	29600	GO:0003407(neural retina development)|GO:0005388(calcium-transporting ATPase activity)|GO:0005516(calmodulin binding)|GO:0005524(ATP binding)|GO:0006816(calcium ion transport)|GO:0006874(cellular calcium ion homeostasis)|GO:0007283(spermatogenesis)|GO:0016021(integral to membrane)|GO:0016323(basolateral plasma membrane)|GO:0017080(sodium channel regulator activity)|GO:0021766(hippocampus developm…	ENSRNOT00000046273	NP069223	Calcium signaling pathway // cGMP-PKG signaling pathway // cAMP signaling pathway // Adrenergic signaling in cardiomyocytes // Salivary secretion // Pancreatic secretion	rno04020 // rno04022 // rno04024 // rno04261 // rno04970 // rno04972
Hsd3b1	Rattus norvegicus hydroxy-delta-5-steroid dehydrogenase, 3 beta- and steroid delta-isomerase 1 (Hsd3b1), mRNA [NM_001007719]	0.339802	0.0652747	0.000652585	33.5675	42.4794	31.2385	34.3491	35.1151	40.3928	41.5331	45.5123	0	0	0	0	0	0	A_64_P123655	NM_001007719	NM_001007719	rn|2q34	Rn.128814	360348	GO:0003854(3-beta-hydroxy-delta5-steroid dehydrogenase activity)|GO:0004769(steroid delta-isomerase activity)|GO:0005496(steroid binding)|GO:0005739(mitochondrion)|GO:0005789(endoplasmic reticulum membrane)|GO:0006082(organic acid metabolic process)|GO:0006694(steroid biosynthetic process)|GO:0006701(progesterone biosynthetic process)|GO:0006703(estrogen biosynthetic process)|GO:0008202(steroid m…		TC641269	Steroid hormone biosynthesis // Metabolic pathways // Ovarian steroidogenesis	rno00140 // rno01100 // rno04913
Olr796	Rattus norvegicus olfactory receptor 796 (Olr796), mRNA [NM_001000600]	0.31087	0.0652747	0.00065281	33.0427	40.9012	30.7446	33.6602	34.7232	39.5072	39.6934	43.5029	0	0	0	0	0	0	A_64_P016455	NM_001000600	NM_001000600	rn|3q34	Rn.142739	404788	GO:0004930(G-protein coupled receptor activity)|GO:0004984(olfactory receptor activity)|GO:0005886(plasma membrane)|GO:0007186(G-protein coupled receptor signaling pathway)|GO:0016021(integral to membrane)|GO:0050911(detection of chemical stimulus involved in sensory perception of smell)	ENSRNOT00000075514		Olfactory transduction	rno04740
	Q8VDS2_MOUSE (Q8VDS2) Ttll3 protein, partial (38%) [TC587171]	0.363249	0.0652747	0.000658161	34.1147	43.8784	31.0711	35.0004	36.2725	41.4478	43.5003	46.6871	0	0	0	0	1	0	A_64_P085635	TC587171		rn|4q42					TC587171
Oprm1	Rattus norvegicus opioid receptor, mu 1 (Oprm1), transcript variant MOR-1A, mRNA [NM_001038597]	0.367232	0.0652747	0.000658219	33.7662	43.5519	31.5972	34.3575	35.3439	40.6351	45.012	45.0084	0	0	0	0	0.5	0	A_64_P061200	NM_001038597	NM_001038597	rn|1p11	Rn.10118	25601	GO:0001965(G-protein alpha-subunit binding)|GO:0002438(acute inflammatory response to antigenic stimulus)|GO:0004930(G-protein coupled receptor activity)|GO:0004979(beta-endorphin receptor activity)|GO:0004985(opioid receptor activity)|GO:0005515(protein binding)|GO:0005737(cytoplasm)|GO:0005887(integral to plasma membrane)|GO:0005925(focal adhesion)|GO:0006955(immune response)|GO:0007186(G-prote…	ENSRNOT00000045144	NP1485805	Neuroactive ligand-receptor interaction // Estrogen signaling pathway // Morphine addiction	rno04080 // rno04915 // rno05032
Olr1383	Rattus norvegicus olfactory receptor 1383 (Olr1383), mRNA [NM_214832]	0.358487	0.0652747	0.000658603	32.1012	41.1476	29.6537	32.9352	33.7147	38.972	42.0953	42.3754	0	0	0	0	0.5	0	A_44_P524805	NM_214832	NM_214832	rn|10q21	Rn.142182	287232	GO:0004930(G-protein coupled receptor activity)|GO:0004984(olfactory receptor activity)|GO:0005886(plasma membrane)|GO:0007186(G-protein coupled receptor signaling pathway)|GO:0016021(integral to membrane)|GO:0050911(detection of chemical stimulus involved in sensory perception of smell)	ENSRNOT00000044667		Olfactory transduction	rno04740
Msc	Rattus norvegicus musculin (Msc), mRNA [NM_001191754]	0.32852	0.0652747	0.000659217	32.3638	40.6464	30.0796	33.2381	33.7737	39.3174	39.1885	43.4332	0	0	0	0	0	0	A_64_P066621	NM_001191754	NM_001191754	rn|5q11	Rn.110583	312897	GO:0005634(nucleus)|GO:0014707(branchiomeric skeletal muscle development)|GO:0046983(protein dimerization activity)|GO:0060021(palate development)|GO:0060539(diaphragm development)	ENSRNOT00000009908	TC630989
Pbx2	Rattus norvegicus pre-B-cell leukemia homeobox 2 (Pbx2), mRNA [NM_001002828]	-0.708993	0.0652747	0.000659513	4969.32	3041.08	4496.67	5855.61	4555.69	4057.31	3812.48	1253.46	2	2	2	2	2	2	A_42_P592157	NM_001002828	NM_001002828	rn|20p12	Rn.901	406164	GO:0003682(chromatin binding)|GO:0003700(sequence-specific DNA binding transcription factor activity)|GO:0005634(nucleus)|GO:0005667(transcription factor complex)|GO:0008134(transcription factor binding)|GO:0009954(proximal/distal pattern formation)|GO:0030326(embryonic limb morphogenesis)|GO:0043565(sequence-specific DNA binding)|GO:0045944(positive regulation of transcription from RNA polymeras…	ENSRNOT00000000509	TC579104
Olr80	Rattus norvegicus olfactory receptor 80 (Olr80), mRNA [NM_001001270]	0.346311	0.0652747	0.000660318	32.2368	41.0092	29.4111	33.2503	34.0491	40.2133	39.116	43.6984	0	0	0	0	0	0	A_64_P109272	NM_001001270	NM_001001270	rn|1q32	Rn.141906	293223	GO:0004930(G-protein coupled receptor activity)|GO:0004984(olfactory receptor activity)|GO:0005886(plasma membrane)|GO:0007186(G-protein coupled receptor signaling pathway)|GO:0016021(integral to membrane)|GO:0050911(detection of chemical stimulus involved in sensory perception of smell)	ENSRNOT00000021115	NP1478943	Olfactory transduction	rno04740
Dusp21	Rattus norvegicus dual specificity phosphatase 21 (Dusp21), mRNA [NM_001106971]	0.336533	0.0652747	0.000660688	30.7749	38.8596	28.4691	31.524	32.3317	37.8206	37.1912	41.5672	0	0	0	0	0	0	A_44_P171090	NM_001106971	NM_001106971	rn|Xq12	Rn.218599	302867	GO:0004725(protein tyrosine phosphatase activity)|GO:0005634(nucleus)|GO:0005737(cytoplasm)|GO:0005759(mitochondrial matrix)|GO:0008138(protein tyrosine/serine/threonine phosphatase activity)|GO:0017017(MAP kinase tyrosine/serine/threonine phosphatase activity)|GO:0031314(extrinsic to mitochondrial inner membrane)|GO:0035335(peptidyl-tyrosine dephosphorylation)	ENSRNOT00000000173
Olr705	Rattus norvegicus olfactory receptor 705 (Olr705), mRNA [NM_001000570]	0.342965	0.0652747	0.00066215	31.8676	40.4018	29.3058	32.5484	33.7486	39.1991	38.8528	43.1534	0	0	0	0	0	0	A_44_P463625	NM_001000570	NM_001000570	rn|3q24	Rn.142808	366112	GO:0004930(G-protein coupled receptor activity)|GO:0004984(olfactory receptor activity)|GO:0005886(plasma membrane)|GO:0007186(G-protein coupled receptor signaling pathway)|GO:0016021(integral to membrane)|GO:0050911(detection of chemical stimulus involved in sensory perception of smell)	ENSRNOT00000042658		Olfactory transduction	rno04740
Olr1186	Rattus norvegicus olfactory receptor 1186 (Olr1186), mRNA [NM_001000862]	0.325748	0.0652747	0.00066551	31.1736	39.0701	28.6815	31.6392	33.2001	38.3785	37.4665	41.3653	0	0	0	0	0	0	A_44_P290283	NM_001000862	NM_001000862	rn|8q13	Rn.143576	405155	GO:0004930(G-protein coupled receptor activity)|GO:0004984(olfactory receptor activity)|GO:0005886(plasma membrane)|GO:0007186(G-protein coupled receptor signaling pathway)|GO:0016021(integral to membrane)|GO:0050911(detection of chemical stimulus involved in sensory perception of smell)	ENSRNOT00000040199	NP1479037	Olfactory transduction	rno04740
Endog	Rattus norvegicus endonuclease G (Endog), mRNA [NM_001034938]	0.560597	0.0652747	0.000665683	1202.16	1775.41	1012.18	1306.33	1287.97	1915.2	1615.42	1795.61	2	2	2	2	2	2	A_44_P213133	NM_001034938	NM_001034938	rn|3p12	Rn.3807	362100	GO:0001701(in utero embryonic development)|GO:0003676(nucleic acid binding)|GO:0004519(endonuclease activity)|GO:0005739(mitochondrion)|GO:0006309(apoptotic DNA fragmentation)|GO:0034612(response to tumor necrosis factor)|GO:0043065(positive regulation of apoptotic process)|GO:0046677(response to antibiotic)|GO:0046872(metal ion binding)	ENSRNOT00000021531	TC633736	Apoptosis	rno04210
Fmo6	PREDICTED: Rattus norvegicus flavin containing monooxygenase 6 (Fmo6), mRNA [XM_001074759]	0.356851	0.0652747	0.000666643	30.4765	39.0282	28.2993	31.1018	32.0284	37.2566	37.8772	41.9507	0	0	0	0	0	0	A_64_P080549	ENSRNOT00000072922	XM_001074759	rn|13q22		304922	GO:0004499(N,N-dimethylaniline monooxygenase activity)|GO:0005789(endoplasmic reticulum membrane)|GO:0050660(flavin adenine dinucleotide binding)|GO:0050661(NADP binding)	ENSRNOT00000072922		Drug metabolism - cytochrome P450	rno00982
Pcdhb8	Rattus norvegicus protocadherin beta 8 (Pcdhb8), mRNA [NM_001014779]	0.297962	0.0652747	0.000668547	35.9206	44.1095	33.5589	36.987	37.2159	42.6332	42.863	46.8324	0	0	0	0	0	0	A_44_P318957	NM_001014779	NM_001014779	rn|18p11	Rn.220357	680020	GO:0003674(molecular_function)|GO:0005509(calcium ion binding)|GO:0005575(cellular_component)|GO:0005886(plasma membrane)|GO:0007156(homophilic cell adhesion)|GO:0008150(biological_process)|GO:0016021(integral to membrane)	ENSRNOT00000027190
Cxcr1	Rattus norvegicus chemokine (C-X-C motif) receptor 1 (Cxcr1), mRNA [NM_019310]	0.290455	0.0652747	0.000672389	33.3194	40.7593	31.2169	33.7091	35.0322	39.37	39.6559	43.2521	0	0	0	0	0	0	A_44_P273355	NM_019310	NM_019310	rn|9q33	Rn.138115	54258	GO:0004918(interleukin-8 receptor activity)|GO:0005886(plasma membrane)|GO:0006935(chemotaxis)|GO:0007166(cell surface receptor signaling pathway)|GO:0016021(integral to membrane)|GO:0019959(interleukin-8 binding)|GO:0031623(receptor internalization)|GO:0038112(interleukin-8-mediated signaling pathway)	ENSRNOT00000070827	TC579854	Cytokine-cytokine receptor interaction // Chemokine signaling pathway // Endocytosis	rno04060 // rno04062 // rno04144
Olr1020	Rattus norvegicus olfactory receptor 1020 (Olr1020), mRNA [NM_001000069]	0.34171	0.0652747	0.000674332	33.6881	42.7015	30.8438	34.702	35.5186	41.4383	41.0137	45.6526	0	0	0	0	0	0	A_64_P014737	NM_001000069	NM_001000069	rn|7q11	Rn.143361	288854	GO:0004930(G-protein coupled receptor activity)|GO:0004984(olfactory receptor activity)|GO:0005886(plasma membrane)|GO:0007186(G-protein coupled receptor signaling pathway)|GO:0016021(integral to membrane)|GO:0050911(detection of chemical stimulus involved in sensory perception of smell)	ENSRNOT00000040812	NP1478961	Olfactory transduction	rno04740
Dhh	Rattus norvegicus desert hedgehog (Dhh), mRNA [NM_053367]	0.347982	0.0652747	0.000679381	32.3622	41.2032	29.608	33.2038	34.2748	40.2314	39.3177	44.0607	0	0	0	0	0	0	A_44_P639832	NM_053367	NM_053367	rn|7q36	Rn.84274	84380	GO:0003674(molecular_function)|GO:0005113(patched binding)|GO:0005509(calcium ion binding)|GO:0005575(cellular_component)|GO:0005576(extracellular region)|GO:0005886(plasma membrane)|GO:0006508(proteolysis)|GO:0007224(smoothened signaling pathway)|GO:0007267(cell-cell signaling)|GO:0007275(multicellular organismal development)|GO:0007286(spermatid development)|GO:0008233(peptidase activity)|GO:00…	ENSRNOT00000020563	TC605475	Hedgehog signaling pathway	rno04340
Apool	Rattus norvegicus apolipoprotein O-like (Apool), mRNA [NM_001014105]	1.20638	0.0652747	0.000680104	285.895	653.953	376.844	292.248	188.594	435.235	517.533	1009.09	2	2	1.5	2	2	2	A_42_P589570	NM_001014105	NM_001014105	rn|Xq31	Rn.106347	317191	GO:0005739(mitochondrion)|GO:0005743(mitochondrial inner membrane)	ENSRNOT00000005997	TC578637
	Rattus norvegicus similar to putative anion transporter (LOC366909), mRNA [XM_345830]	0.3268	0.0652747	0.000680114	31.9971	40.107	29.4043	32.6361	33.9509	39.6086	38.2179	42.4944	0	0	0	0	0	0	A_44_P161770	XM_345830	XM_345830
Crcp	Rattus norvegicus CGRP receptor component (Crcp), mRNA [NM_053670]	1.0893	0.0652747	0.000682315	548.798	1165.5	966.424	257.147	422.823	624.481	1421.19	1450.84	2	2	2	2	2	2	A_42_P546058	NM_053670	NM_053670	rn|12q13	Rn.9449	114205	GO:0000166(nucleotide binding)|GO:0001635(calcitonin gene-related polypeptide receptor activity)|GO:0001669(acrosomal vesicle)|GO:0003899(DNA-directed RNA polymerase activity)|GO:0005634(nucleus)|GO:0005886(plasma membrane)|GO:0006383(transcription from RNA polymerase III promoter)|GO:0006954(inflammatory response)|GO:0007218(neuropeptide signaling pathway)|GO:0009360(DNA polymerase III complex)|…	ENSRNOT00000001202	TC578144
Prl7b1	Rattus norvegicus prolactin family 7, subfamily b, member 1 (Prl7b1), mRNA [NM_153738]	0.321209	0.0652747	0.000683588	33.4505	41.7845	30.9508	34.2717	35.129	40.5075	40.2838	44.5624	0	0	0	0	0	0	A_64_P049301	NM_153738	NM_153738	rn|17p11	Rn.79989	266804	GO:0005179(hormone activity)|GO:0005576(extracellular region)	ENSRNOT00000022447	TC614393
Jag2	PREDICTED: Rattus norvegicus jagged 2, transcript variant 2 (Jag2), mRNA [XM_343119]	0.314468	0.0652747	0.000684267	32.597	40.5197	30.244	33.388	34.159	39.3377	39.0697	43.1517	0	0	0	0	0	0	A_64_P097578	XM_343119	XM_343119	rn|6q32		29147	GO:0001501(skeletal system development)|GO:0001666(response to hypoxia)|GO:0001701(in utero embryonic development)|GO:0001709(cell fate determination)|GO:0003016(respiratory system process)|GO:0005112(Notch binding)|GO:0005509(calcium ion binding)|GO:0005887(integral to plasma membrane)|GO:0007219(Notch signaling pathway)|GO:0007283(spermatogenesis)|GO:0007420(brain development)|GO:0008083(growth…		TC594166	Notch signaling pathway	rno04330
Vom1r80	Rattus norvegicus vomeronasal 1 receptor 80 (Vom1r80), mRNA [NM_001009518]	0.31344	0.0652747	0.000687835	33.6681	41.8257	31.232	34.3373	35.435	40.5839	40.4362	44.4571	0	0	0	0	0	0	A_64_P076744	NM_001009518	NM_001009518	rn|4q24	Rn.129660	494238	GO:0016021(integral to membrane)|GO:0016503(pheromone receptor activity)	ENSRNOT00000074905	TC580364
Olr1319	Rattus norvegicus olfactory receptor 1319 (Olr1319), mRNA [NM_001000470]	0.3328	0.0652747	0.000689152	33.6386	42.3676	31.1384	34.3624	35.4149	40.9951	40.9455	45.1623	0	0	0	0	0	0	A_64_P035550	NM_001000470	NM_001000470	rn|8q22	Rn.143479	300620	GO:0004984(olfactory receptor activity)|GO:0007186(G-protein coupled receptor signaling pathway)|GO:0016021(integral to membrane)|GO:0050911(detection of chemical stimulus involved in sensory perception of smell)			Olfactory transduction	rno04740
Olr1307	Rattus norvegicus olfactory receptor 1307 (Olr1307), mRNA [NM_001000519]	0.354091	0.0652747	0.000692204	31.6275	40.4184	29.4169	32.353	33.1127	38.51	39.3125	43.4325	0	0	0	0	0	0	A_64_P114278	NM_001000519	NM_001000519	rn|8q22	Rn.120690	315573	GO:0004930(G-protein coupled receptor activity)|GO:0004984(olfactory receptor activity)|GO:0005886(plasma membrane)|GO:0007186(G-protein coupled receptor signaling pathway)|GO:0016021(integral to membrane)|GO:0050911(detection of chemical stimulus involved in sensory perception of smell)	ENSRNOT00000060092	TC580885	Olfactory transduction	rno04740
Ccdc33	Rattus norvegicus coiled-coil domain containing 33 (Ccdc33), mRNA [NM_001014091]	0.330862	0.0652747	0.000694758	32.0776	40.347	29.419	32.7211	34.0927	39.4507	38.6775	42.9129	0	0	0	0	0	0	A_44_P1030081	NM_001014091	NM_001014091	rn|8q24	Rn.163006	315712	GO:0005777(peroxisome)	ENSRNOT00000058490	TC574775
Tm4sf4	Rattus norvegicus transmembrane 4 L six family member 4 (Tm4sf4), mRNA [NM_053785]	0.307301	0.0652747	0.000695861	33.7123	41.6062	31.1286	34.5267	35.4817	40.0764	41.1009	43.6412	0	0	0	0	0.5	0	A_64_P096328	NM_053785	NM_053785	rn|2q31	Rn.13425	116467	GO:0016021(integral to membrane)|GO:0042246(tissue regeneration)	ENSRNOT00000022105	TC577993
Olr115	Rattus norvegicus olfactory receptor 115 (Olr115), mRNA [NM_001000152]	0.330491	0.0652747	0.000696804	32.2457	40.5611	29.647	33.0174	34.0727	39.5321	38.9309	43.2202	0	0	0	0	0	0	A_44_P468293	NM_001000152	NM_001000152	rn|1q32	Rn.141876	293253	GO:0004930(G-protein coupled receptor activity)|GO:0004984(olfactory receptor activity)|GO:0005886(plasma membrane)|GO:0007186(G-protein coupled receptor signaling pathway)|GO:0016021(integral to membrane)|GO:0050911(detection of chemical stimulus involved in sensory perception of smell)	ENSRNOT00000040224		Olfactory transduction	rno04740
Olr1087	Rattus norvegicus olfactory receptor 1087 (Olr1087), mRNA [NM_001000418]	0.355078	0.0652747	0.000698784	32.9429	42.1821	30.2471	34.0163	34.5653	40.863	40.3843	45.2991	0	0	0	0	0	0	A_44_P414421	NM_001000418	NM_001000418	rn|7q11	Rn.143332	299586	GO:0004930(G-protein coupled receptor activity)|GO:0004984(olfactory receptor activity)|GO:0007186(G-protein coupled receptor signaling pathway)|GO:0016021(integral to membrane)|GO:0050911(detection of chemical stimulus involved in sensory perception of smell)	ENSRNOT00000009615	NP1478987	Olfactory transduction	rno04740
RGD1562771	PREDICTED: Rattus norvegicus keratin-associated protein 13-1-like (RGD1562771), mRNA [XM_003751021]	0.379408	0.0652747	0.000699927	31.4832	41.0168	29.1173	32.4285	32.9038	39.5828	39.1429	44.3247	0	0	0	0	0	0	A_64_P011041	XM_003751021	XM_003751021	rn|11q11		501767
Olr770	Rattus norvegicus olfactory receptor 770 (Olr770), mRNA [NM_001000372]	0.329698	0.0652747	0.000700148	34.3041	43.1076	31.5826	35.2988	36.031	41.9384	41.4114	45.9729	0	0	0	0	0	0	A_64_P028117	NM_001000372	NM_001000372	rn|3q34	Rn.142760	296023	GO:0004930(G-protein coupled receptor activity)|GO:0004984(olfactory receptor activity)|GO:0005886(plasma membrane)|GO:0007186(G-protein coupled receptor signaling pathway)|GO:0016021(integral to membrane)|GO:0050911(detection of chemical stimulus involved in sensory perception of smell)	ENSRNOT00000075178	NP1479334	Olfactory transduction	rno04740
Olr1558	Rattus norvegicus olfactory receptor 1558 (Olr1558), mRNA [NM_001000725]	0.33251	0.0652747	0.000704055	32.0039	40.2549	29.7274	32.667	33.6173	38.5191	39.2029	43.0428	0	0	0	0	0	0	A_64_P034793	NM_001000725	NM_001000725	rn|11q12	Rn.142255	404978	GO:0004930(G-protein coupled receptor activity)|GO:0004984(olfactory receptor activity)|GO:0005886(plasma membrane)|GO:0007186(G-protein coupled receptor signaling pathway)|GO:0016021(integral to membrane)|GO:0050911(detection of chemical stimulus involved in sensory perception of smell)	ENSRNOT00000048343		Olfactory transduction	rno04740
Kcnk4	Rattus norvegicus potassium channel, subfamily K, member 4 (Kcnk4), mRNA [NM_053804]	0.32035	0.0652747	0.000709837	34.3455	42.8796	31.8179	35.1607	36.0578	41.4488	41.3872	45.8027	0	0	0	0	0	0	A_64_P114960	NM_053804	NM_053804	rn|1q43	Rn.46453	116489	GO:0005267(potassium channel activity)|GO:0016021(integral to membrane)	ENSRNOT00000028704	TC579406
Olr544	Rattus norvegicus olfactory receptor 544 (Olr544), mRNA [NM_001001052]	0.356238	0.0652747	0.000713391	30.3834	38.8932	28.2273	30.9314	31.9917	37.2447	37.5739	41.8609	0	0	0	0	0	0	A_64_P053646	NM_001001052	NM_001001052	rn|3q24	Rn.142915	405940	GO:0004930(G-protein coupled receptor activity)|GO:0004984(olfactory receptor activity)|GO:0005886(plasma membrane)|GO:0007186(G-protein coupled receptor signaling pathway)|GO:0016021(integral to membrane)|GO:0050911(detection of chemical stimulus involved in sensory perception of smell)	ENSRNOT00000051625	NP1479124	Olfactory transduction	rno04740
Cxcr5	Rattus norvegicus chemokine (C-X-C motif) receptor 5 (Cxcr5), mRNA [NM_053303]	0.325027	0.0652747	0.000713788	33.2825	41.6934	30.569	34.0989	35.1797	40.5799	40.1501	44.3502	0	0	0	0	0	0	A_64_P119981	NM_053303	NM_053303	rn|8q22	Rn.127121	29363	GO:0005886(plasma membrane)|GO:0006935(chemotaxis)|GO:0006955(immune response)|GO:0016021(integral to membrane)|GO:0016494(C-X-C chemokine receptor activity)|GO:0042113(B cell activation)|GO:0048535(lymph node development)	ENSRNOT00000016580	TC579611	Cytokine-cytokine receptor interaction // Chemokine signaling pathway	rno04060 // rno04062
Olr196	Rattus norvegicus olfactory receptor 196 (Olr196), mRNA [NM_001000187]	0.314519	0.0652747	0.000715304	34.6696	43.1249	32.2489	35.3225	36.4376	41.6758	41.6728	46.0262	0	0	0	0	0	0	A_64_P017173	NM_001000187	NM_001000187	rn|1q33	Rn.141815	293338	GO:0004930(G-protein coupled receptor activity)|GO:0004984(olfactory receptor activity)|GO:0005886(plasma membrane)|GO:0007186(G-protein coupled receptor signaling pathway)|GO:0016021(integral to membrane)|GO:0050911(detection of chemical stimulus involved in sensory perception of smell)	ENSRNOT00000050805	TC580197	Olfactory transduction	rno04740
Diablo	Rattus norvegicus diablo, IAP-binding mitochondrial protein (Diablo), mRNA [NM_001008292]	0.500408	0.0652747	0.000716173	4637.68	6561.14	6416.43	3461.76	4034.85	6470.46	7273.73	5939.22	2	2	2	2	2	2	A_42_P607061	NM_001008292	NM_001008292	rn|12q16	Rn.9090	288753	GO:0005737(cytoplasm)|GO:0005739(mitochondrion)|GO:0005829(cytosol)|GO:0006919(activation of cysteine-type endopeptidase activity involved in apoptotic process)|GO:0008631(induction of apoptosis by oxidative stress)|GO:0008635(activation of cysteine-type endopeptidase activity involved in apoptotic process by cytochrome c)|GO:0009898(internal side of plasma membrane)|GO:0035631(CD40 receptor comp…	ENSRNOT00000047861	TC579102
RGD1565819	Rattus norvegicus similar to C20orf174 (RGD1565819), mRNA [NM_001171096]	0.352102	0.0652747	0.000722419	31.5142	40.2216	29.2978	32.1341	33.1106	38.3027	39.1353	43.2269	0	0	0	0	0	0	A_44_P368178	NM_001171096	NM_001171096	rn|3q43	Rn.222422	100328908	GO:0003676(nucleic acid binding)|GO:0046872(metal ion binding)	ENSRNOT00000033863
Olr766	Rattus norvegicus olfactory receptor 766 (Olr766), mRNA [NM_001000996]	0.355023	0.0652747	0.000722792	30.0696	38.4598	27.985	30.5205	31.7034	36.8561	37.139	41.3843	0	0	0	0	0	0	A_44_P365291	NM_001000996	NM_001000996	rn|3q34	Rn.142764	405356	GO:0004930(G-protein coupled receptor activity)|GO:0004984(olfactory receptor activity)|GO:0005886(plasma membrane)|GO:0007186(G-protein coupled receptor signaling pathway)|GO:0016021(integral to membrane)|GO:0050911(detection of chemical stimulus involved in sensory perception of smell)	ENSRNOT00000043664	NP1479325	Olfactory transduction	rno04740
Olr1743	Rattus norvegicus olfactory receptor 1743 (Olr1743), mRNA [NM_001001425]	0.319961	0.0652747	0.000724496	32.3696	40.3708	30.2664	32.6832	34.1591	38.4133	39.5701	43.1291	0	0	0	0	0	0	A_44_P104776	NM_001001425	NM_001001425	rn|20p12	Rn.142661	294197	GO:0004930(G-protein coupled receptor activity)|GO:0004984(olfactory receptor activity)|GO:0005886(plasma membrane)|GO:0007186(G-protein coupled receptor signaling pathway)|GO:0016021(integral to membrane)|GO:0050911(detection of chemical stimulus involved in sensory perception of smell)	ENSRNOT00000000992	TC580161	Olfactory transduction	rno04740
RGD1563866	PREDICTED: Rattus norvegicus RGD1563866, transcript variant 2 (RGD1563866), mRNA [XM_236231]	0.301775	0.0652747	0.000724558	32.9304	40.488	30.5613	33.6573	34.5727	39.3778	39.1464	42.94	0	0	0	0	0	0	A_44_P361416	XM_236231	XM_236231	rn|8q24		315652			TC622402
Olr1617	Rattus norvegicus olfactory receptor 1617 (Olr1617), mRNA [NM_001000839]	0.328527	0.0652747	0.000725011	32.5626	40.9027	29.8564	33.3498	34.4816	39.9482	39.2409	43.5192	0	0	0	0	0	0	A_44_P543128	NM_001000839	NM_001000839	rn|15p14	Rn.142450	405128	GO:0004930(G-protein coupled receptor activity)|GO:0004984(olfactory receptor activity)|GO:0005886(plasma membrane)|GO:0007186(G-protein coupled receptor signaling pathway)|GO:0016021(integral to membrane)|GO:0050911(detection of chemical stimulus involved in sensory perception of smell)	ENSRNOT00000040603
	DNA polymerase N [Source:MGI Symbol;Acc:MGI:2675617] [ENSRNOT00000029784]	0.327011	0.0652747	0.000725875	31.9375	40.0654	29.3723	32.6606	33.7797	39.0968	38.415	42.6843	0	0	0	0	0	0	A_44_P790705	ENSRNOT00000029784		rn|14q21				ENSRNOT00000029784
Stfa2l1	Rattus norvegicus stefin A2-like 1 (Stfa2l1), mRNA [NM_001004129]	0.302243	0.0652747	0.000726094	31.1424	38.3742	28.9258	31.5746	32.9268	37.4797	36.9601	40.6829	0	0	0	0	0	0	A_64_P152713	NM_001004129	NM_001004129	rn|11q22	Rn.142243	408214	GO:0004869(cysteine-type endopeptidase inhibitor activity)|GO:0005622(intracellular)	ENSRNOT00000045639	NP1396820
Lrit2	Rattus norvegicus leucine-rich repeat, immunoglobulin-like and transmembrane domains 2 (Lrit2), mRNA [NM_001191938]	0.341793	0.0652747	0.000728247	32.6914	41.4439	30.1977	33.584	34.2924	39.6321	40.304	44.3956	0	0	0	0	0	0	A_64_P008436	NM_001191938	NM_001191938	rn|16p14	Rn.228222	498594		ENSRNOT00000038771
Olr1479	Rattus norvegicus olfactory receptor 1479 (Olr1479), mRNA [NM_001000721]	0.375966	0.0652747	0.000730225	31.7667	41.2984	29.3972	32.7498	33.1532	39.7869	39.4564	44.6519	0	0	0	0	0	0	A_44_P271529	NM_001000721	NM_001000721	rn|10q24	Rn.142093	404973	GO:0004984(olfactory receptor activity)|GO:0007186(G-protein coupled receptor signaling pathway)|GO:0016021(integral to membrane)|GO:0050911(detection of chemical stimulus involved in sensory perception of smell)		TC580441
Filip1	Rattus norvegicus filamin A interacting protein 1 (Filip1), mRNA [NM_145682]	-0.922031	0.0652747	0.000738232	421.211	224.76	387.675	285.017	590.941	186.155	333.031	155.095	2	2	2	1.4	2	1.1	A_42_P596942	NM_145682	NM_145682	rn|8q31	Rn.44931	246776	GO:0005737(cytoplasm)|GO:0005856(cytoskeleton)	ENSRNOT00000015365	TC573957
Rph3a	Rattus norvegicus rabphilin 3A (Rph3a), mRNA [NM_133518]	0.320035	0.0652747	0.000740359	34.6684	43.2796	32.2325	35.377	36.3957	41.163	42.4234	46.2525	0	0	0	0	0	0	A_64_P104743	NM_133518	NM_133518	rn|12q16	Rn.10976	171039	GO:0005215(transporter activity)|GO:0005509(calcium ion binding)|GO:0005515(protein binding)|GO:0005543(phospholipid binding)|GO:0005544(calcium-dependent phospholipid binding)|GO:0005546(phosphatidylinositol-4,5-bisphosphate binding)|GO:0005794(Golgi apparatus)|GO:0005829(cytosol)|GO:0006886(intracellular protein transport)|GO:0007420(brain development)|GO:0008021(synaptic vesicle)|GO:0008270(zi…	ENSRNOT00000001844	TC618390
Irf7	Rattus norvegicus interferon regulatory factor 7 (Irf7), mRNA [NM_001033691]	0.335574	0.0652747	0.000740648	32.4154	40.9273	30.0148	33.2054	34.026	39.3503	39.7265	43.705	0	0	0	0	0	0	A_44_P1039994	NM_001033691	NM_001033691	rn|1q41	Rn.101159	293624	GO:0000975(regulatory region DNA binding)|GO:0000979(RNA polymerase II core promoter sequence-specific DNA binding)|GO:0000982(RNA polymerase II core promoter proximal region sequence-specific DNA binding transcription factor activity)|GO:0002819(regulation of adaptive immune response)|GO:0003677(DNA binding)|GO:0003700(sequence-specific DNA binding transcription factor activity)|GO:0016064(immun…	ENSRNOT00000023504	TC598897	Toll-like receptor signaling pathway // RIG-I-like receptor signaling pathway // Cytosolic DNA-sensing pathway // Hepatitis C // Hepatitis B // Measles // Influenza A // Herpes simplex infection // Viral carcinogenesis	rno04620 // rno04622 // rno04623 // rno05160 // rno05161 // rno05162 // rno05164 // rno05168 // rno05203
Smptb	Rattus norvegicus polypyrimidine tract-binding protein (Smptb), mRNA [NM_182818]	0.357626	0.0652747	0.000746405	30.0751	38.5354	27.9131	30.6297	31.6826	36.6963	37.4378	41.4721	0	0	0	0	0	0	A_44_P167914	NM_182818	NM_182818	rn|Xq13	Rn.97598	302879	GO:0000166(nucleotide binding)|GO:0000380(alternative nuclear mRNA splicing, via spliceosome)|GO:0003723(RNA binding)|GO:0005634(nucleus)	ENSRNOT00000014611	TC576908
Olr1217	Rattus norvegicus olfactory receptor 1217 (Olr1217), mRNA [NM_001000439]	0.331893	0.0652747	0.000749516	32.2012	40.4944	29.8537	32.9301	33.8197	38.7398	39.4206	43.3228	0	0	0	0	0	0	A_44_P182367	NM_001000439	NM_001000439	rn|8q21	Rn.138154	300540	GO:0004930(G-protein coupled receptor activity)|GO:0004984(olfactory receptor activity)|GO:0005886(plasma membrane)|GO:0007186(G-protein coupled receptor signaling pathway)|GO:0016021(integral to membrane)|GO:0050911(detection of chemical stimulus involved in sensory perception of smell)	ENSRNOT00000042784	NP1479056	Olfactory transduction	rno04740
Vom2r41	Rattus norvegicus vomeronasal 2 receptor, 41 (Vom2r41), mRNA [NM_001099500]	0.356635	0.0652747	0.000749961	30.1073	38.5505	27.911	30.6683	31.7427	36.6943	37.4794	41.4777	0	0	0	0	0	0	A_64_P051502	NM_001099500	NM_001099500	rn|1q32	Rn.217629	293069	GO:0004930(G-protein coupled receptor activity)|GO:0005886(plasma membrane)|GO:0016021(integral to membrane)	ENSRNOT00000041780	TC574275
	RVL8997 Wackym-Soares normalized rat vestibular cDNA library Rattus norvegicus cDNA 5', mRNA sequence [DV718414]	1.01244	0.0652747	0.000751718	146.524	296.673	133.061	157.142	149.369	410.06	205.835	274.123	1.2	1.2	1.1	2	1.5	1.8	A_42_P519807	DV718414	DV718414	rn|3q32	Rn.147337				TC636307
Olr1194	Rattus norvegicus olfactory receptor 1194 (Olr1194), mRNA [NM_001000820]	0.333227	0.0652747	0.000752439	30.7075	38.6884	28.3646	31.3375	32.4205	37.7047	36.976	41.3844	0	0	0	0	0	0	A_44_P510538	NM_001000820	NM_001000820	rn|8q21	Rn.143563	405108	GO:0004930(G-protein coupled receptor activity)|GO:0004984(olfactory receptor activity)|GO:0005886(plasma membrane)|GO:0007186(G-protein coupled receptor signaling pathway)|GO:0016021(integral to membrane)|GO:0050911(detection of chemical stimulus involved in sensory perception of smell)	ENSRNOT00000048448		Olfactory transduction	rno04740
Oas1d	Rattus norvegicus 2'-5' oligoadenylate synthetase 1D (Oas1d), mRNA [NM_001009379]	0.345657	0.0652747	0.000754859	32.6364	41.5119	29.9715	33.5028	34.4349	40.2843	39.73	44.5213	0	0	0	0	0	0	A_64_P025813	NM_001009379	NM_001009379	rn|12q16	Rn.110155	304508		ENSRNOT00000034036	TC578215
Myf6	Rattus norvegicus myogenic factor 6 (Myf6), mRNA [NM_013172]	0.355192	0.0652747	0.000756459	31.4681	40.248	29.2347	32.1907	32.9789	38.3287	39.111	43.3043	0	0	0	0	0	0	A_44_P1001782	NM_013172	NM_013172	rn|7q21	Rn.2236	25714	GO:0001756(somitogenesis)|GO:0003674(molecular_function)|GO:0003677(DNA binding)|GO:0005575(cellular_component)|GO:0005634(nucleus)|GO:0007519(skeletal muscle tissue development)|GO:0035914(skeletal muscle cell differentiation)|GO:0043403(skeletal muscle tissue regeneration)|GO:0045892(negative regulation of transcription, DNA-dependent)|GO:0045893(positive regulation of transcription, DNA-depend…	ENSRNOT00000006523	TC579187
Myo5b	Rattus norvegicus myosin Vb (Myo5b), mRNA [NM_017083]	0.339613	0.0652747	0.000758751	31.3059	39.6162	28.8741	31.9952	33.0484	37.9676	38.494	42.387	0	0	0.5	0	0	0	A_44_P339558	NM_017083	NM_017083	rn|18q12.3	Rn.10640	25132	GO:0003774(motor activity)|GO:0003779(actin binding)|GO:0005515(protein binding)|GO:0005516(calmodulin binding)|GO:0005524(ATP binding)|GO:0015031(protein transport)|GO:0016192(vesicle-mediated transport)|GO:0016459(myosin complex)|GO:0017137(Rab GTPase binding)|GO:0032880(regulation of protein localization)|GO:0035255(ionotropic glutamate receptor binding)|GO:0043005(neuron projection)|GO:004302…	ENSRNOT00000019512	TC573683
Olr821	Rattus norvegicus olfactory receptor 821 (Olr821), mRNA [NM_001000842]	0.33478	0.0652747	0.000762922	33.5832	42.3558	31.0701	34.3084	35.3712	40.9228	40.9287	45.216	0	0	0	0	0	0	A_64_P008387	NM_001000842	NM_001000842	rn|4q23	Rn.143104	405131	GO:0004930(G-protein coupled receptor activity)|GO:0004984(olfactory receptor activity)|GO:0005886(plasma membrane)|GO:0007186(G-protein coupled receptor signaling pathway)|GO:0016021(integral to membrane)|GO:0050911(detection of chemical stimulus involved in sensory perception of smell)	ENSRNOT00000044838	NP1479437	Olfactory transduction	rno04740
Olr401	Rattus norvegicus olfactory receptor 401 (Olr401), mRNA [NM_001000829]	0.346255	0.0652747	0.00076304	32.7491	41.6336	30.2392	33.6806	34.3274	39.6537	40.5453	44.7019	0	0	0	0	0	0	A_44_P552594	NM_001000829	NM_001000829	rn|3p11	Rn.143037	405118	GO:0004930(G-protein coupled receptor activity)|GO:0004984(olfactory receptor activity)|GO:0005886(plasma membrane)|GO:0007186(G-protein coupled receptor signaling pathway)|GO:0016021(integral to membrane)|GO:0050911(detection of chemical stimulus involved in sensory perception of smell)	ENSRNOT00000040288	NP1479253	Olfactory transduction	rno04740
Rgs11	Rattus norvegicus regulator of G-protein signaling 11 (Rgs11), mRNA [NM_019338]	0.356913	0.0652747	0.000763082	33.4429	42.8294	30.6366	34.6475	35.0446	41.5261	41.0204	45.9418	0	0	0	0	0	0	A_64_P095895	NM_019338	NM_019338	rn|10q12	Rn.84083	54291	GO:0004871(signal transducer activity)|GO:0005096(GTPase activator activity)|GO:0005737(cytoplasm)|GO:0005834(heterotrimeric G-protein complex)|GO:0005886(plasma membrane)|GO:0007186(G-protein coupled receptor signaling pathway)|GO:0008277(regulation of G-protein coupled receptor protein signaling pathway)|GO:0035556(intracellular signal transduction)|GO:0038032(termination of G-protein coupled r…	ENSRNOT00000027763	TC585472
Ano7	Rattus norvegicus anoctamin 7 (Ano7), mRNA [NM_001004071]	0.342799	0.0652747	0.00076638	33.3453	42.2809	31.1496	34.0574	34.8291	40.2851	41.0621	45.4955	0	0	0	0	0	0	A_44_P426219	NM_001004071	NM_001004071	rn|9q36	Rn.163084	367318	GO:0005229(intracellular calcium activated chloride channel activity)|GO:0005254(chloride channel activity)|GO:0005622(intracellular)|GO:0005634(nucleus)|GO:0005783(endoplasmic reticulum)|GO:0005886(plasma membrane)|GO:0006821(chloride transport)|GO:0016021(integral to membrane)	ENSRNOT00000033233	NP1396826
Mlc1	Rattus norvegicus megalencephalic leukoencephalopathy with subcortical cysts 1 (Mlc1), mRNA [NM_001108105]	0.336347	0.0652747	0.000768169	30.121	38.0229	27.8548	30.6003	31.9078	36.9025	36.5672	40.5992	0	0	0	0	0	0	A_44_P208857	NM_001108105	NM_001108105	rn|7q34	Rn.98819	315215	GO:0005216(ion channel activity)|GO:0005737(cytoplasm)|GO:0005764(lysosome)|GO:0005768(endosome)|GO:0005769(early endosome)|GO:0005783(endoplasmic reticulum)|GO:0005886(plasma membrane)|GO:0005901(caveola)|GO:0005911(cell-cell junction)|GO:0008565(protein transporter activity)|GO:0015031(protein transport)|GO:0016021(integral to membrane)|GO:0016192(vesicle-mediated transport)|GO:0016323(basolate…	ENSRNOT00000055879	TC626435
Olr555	Rattus norvegicus olfactory receptor 555 (Olr555), mRNA [NM_001001377]	0.33839	0.0652747	0.000769231	31.1887	39.4432	28.8537	32.0558	32.6565	38.1291	37.9021	42.2982	0	0	0	0	0	0	A_44_P477706	NM_001001377	NM_001001377	rn|3q24	Rn.142908	295798	GO:0004930(G-protein coupled receptor activity)|GO:0004984(olfactory receptor activity)|GO:0005886(plasma membrane)|GO:0007186(G-protein coupled receptor signaling pathway)|GO:0016021(integral to membrane)|GO:0050911(detection of chemical stimulus involved in sensory perception of smell)	ENSRNOT00000013328	TC580348	Olfactory transduction	rno04740
Slfn3	Rattus norvegicus schlafen 3 (Slfn3), mRNA [NM_053687]	0.33323	0.0652747	0.000769826	32.8573	41.4025	30.4579	33.5159	34.5982	40.0181	40.0025	44.1869	0	0	0	0	0	0	A_44_P294675	NM_053687	NM_053687	rn|10q26	Rn.80831	114247	GO:0000122(negative regulation of transcription from RNA polymerase II promoter)|GO:0001933(negative regulation of protein phosphorylation)|GO:0005524(ATP binding)|GO:0005634(nucleus)|GO:0005737(cytoplasm)|GO:0007050(cell cycle arrest)|GO:0008285(negative regulation of cell proliferation)|GO:0042130(negative regulation of T cell proliferation)|GO:1900477(negative regulation of G1/S transition of …	ENSRNOT00000072281
Olr1395	Rattus norvegicus olfactory receptor 1395 (Olr1395), mRNA [NM_001001092]	0.345401	0.0652747	0.000770507	31.8695	40.4735	29.6118	32.5519	33.4447	38.5098	39.4586	43.4521	0	0	0	0	0	0	A_64_P107034	NM_001001092	NM_001001092	rn|10q22	Rn.142171	405986	GO:0004930(G-protein coupled receptor activity)|GO:0004984(olfactory receptor activity)|GO:0005886(plasma membrane)|GO:0007186(G-protein coupled receptor signaling pathway)|GO:0016021(integral to membrane)|GO:0050911(detection of chemical stimulus involved in sensory perception of smell)	ENSRNOT00000048930
Slc25a25	Rattus norvegicus solute carrier family 25 (mitochondrial carrier, phosphate carrier), member 25 (Slc25a25), mRNA [NM_145677]	-0.406599	0.0652747	0.000771934	1861.66	1405.78	1661.54	2289.49	1633.96	1424.29	1315.51	1477.52	2	2	2	2	2	2	A_42_P506402	NM_145677	NM_145677	rn|3p11	Rn.17644	246771	GO:0002021(response to dietary excess)|GO:0005509(calcium ion binding)|GO:0005739(mitochondrion)|GO:0005743(mitochondrial inner membrane)|GO:0014823(response to activity)|GO:0016021(integral to membrane)|GO:0032094(response to food)|GO:0035264(multicellular organism growth)|GO:0043010(camera-type eye development)|GO:0045333(cellular respiration)|GO:0046034(ATP metabolic process)|GO:0055085(transm…	ENSRNOT00000020206	TC574608
Olr1159	Rattus norvegicus olfactory receptor 1159 (Olr1159), mRNA [NM_001000871]	0.340905	0.0652747	0.000775204	33.9608	43.0135	31.3025	34.8796	35.7004	41.4905	41.5177	46.0323	0	0	0	0	0	0	A_64_P100708	NM_001000871	NM_001000871	rn|8q13	Rn.143589	405168	GO:0004930(G-protein coupled receptor activity)|GO:0004984(olfactory receptor activity)|GO:0005886(plasma membrane)|GO:0007186(G-protein coupled receptor signaling pathway)|GO:0016021(integral to membrane)|GO:0050911(detection of chemical stimulus involved in sensory perception of smell)	ENSRNOT00000068066	NP1479023
Ubc	Rattus norvegicus ubiquitin C (Ubc), mRNA [NM_017314]	0.60731	0.0652747	0.000779814	16722.9	25475.1	17544.2	14004.6	18620.1	26678.5	26738.5	23008.3	2	2	2	2	2	2	A_64_P048776	NM_017314	NM_017314	rn|12q14	Rn.3761	50522	GO:0002020(protease binding)|GO:0005634(nucleus)|GO:0005737(cytoplasm)|GO:0006511(ubiquitin-dependent protein catabolic process)|GO:0010992(ubiquitin homeostasis)	ENSRNOT00000045162	TC575370	PPAR signaling pathway	rno03320
Agtr1b	Rattus norvegicus angiotensin II receptor, type 1b (Agtr1b), mRNA [NM_031009]	0.314399	0.0652747	0.000782396	32.5844	40.4788	30.5294	32.9054	34.3182	38.5425	39.6568	43.237	0	0	0	0	0	0	A_64_P109894	NM_031009	NM_031009	rn|2q24	Rn.9815	81638	GO:0001568(blood vessel development)|GO:0001596(angiotensin type I receptor activity)|GO:0001666(response to hypoxia)|GO:0001822(kidney development)|GO:0001991(regulation of systemic arterial blood pressure by circulatory renin-angiotensin)|GO:0001999(renal response to blood flow involved in circulatory renin-angiotensin regulation of systemic arterial blood pressure)|GO:0002019(regulation of ren…	ENSRNOT00000014178	TC579028	Calcium signaling pathway // cGMP-PKG signaling pathway // Neuroactive ligand-receptor interaction // Adrenergic signaling in cardiomyocytes // Vascular smooth muscle contraction // Renin-angiotensin system	rno04020 // rno04022 // rno04080 // rno04261 // rno04270 // rno04614
Olr414	Rattus norvegicus olfactory receptor 414 (Olr414), mRNA [NM_020106]	0.335175	0.0652747	0.000785609	33.2133	41.9041	30.7682	34.0185	34.8531	39.9952	40.8455	44.8714	0	0	0	0	0	0	A_64_P078374	NM_020106	NM_020106	rn|3q11	Rn.138116	56821	GO:0004930(G-protein coupled receptor activity)|GO:0004984(olfactory receptor activity)|GO:0005886(plasma membrane)|GO:0007186(G-protein coupled receptor signaling pathway)|GO:0008527(taste receptor activity)|GO:0016021(integral to membrane)|GO:0050911(detection of chemical stimulus involved in sensory perception of smell)|GO:0050912(detection of chemical stimulus involved in sensory perception o…	ENSRNOT00000052047	TC580186	Olfactory transduction	rno04740
RGD1565183	PREDICTED: Rattus norvegicus 60S ribosomal protein L28-like (RGD1565183), mRNA [XM_001057767]	-0.689704	0.0652747	0.000788855	33258.9	20619.3	30218.6	32163.7	37394.4	18087.5	22599.1	21171.4	2	2	2	2	2	2	A_64_P091194	XM_001057767	XM_001057767	rn|Xq37		293846	GO:0003735(structural constituent of ribosome)|GO:0005840(ribosome)|GO:0006412(translation)
RGD1565660	PREDICTED: Rattus norvegicus PRAME family member 12-like, transcript variant 1 (RGD1565660), mRNA [XM_003751332]	0.357523	0.0652747	0.000789299	31.4778	40.3539	28.9067	32.4236	33.1031	38.9508	38.5805	43.5305	0	0	0	0	0	0	A_64_P071478	XM_003751332	XM_003751332	rn|14p22		501896
Olr806	Rattus norvegicus olfactory receptor 806 (Olr806), mRNA [NM_001000976]	0.342609	0.0652747	0.000789529	30.9257	39.2151	28.5453	31.5297	32.7021	37.4322	38.1603	42.0529	0	0	0	0	0	0	A_44_P231327	NM_001000976	NM_001000976	rn|4q23	Rn.143116	405331	GO:0004930(G-protein coupled receptor activity)|GO:0004984(olfactory receptor activity)|GO:0005886(plasma membrane)|GO:0007186(G-protein coupled receptor signaling pathway)|GO:0016021(integral to membrane)|GO:0050911(detection of chemical stimulus involved in sensory perception of smell)	ENSRNOT00000024438	NP1479406	Olfactory transduction	rno04740
Cyp8b1	Rattus norvegicus cytochrome P450, family 8, subfamily b, polypeptide 1 (Cyp8b1), mRNA [NM_031241]	0.345879	0.0652747	0.000790625	29.8418	37.9272	27.685	30.2299	31.6105	36.4279	36.698	40.6557	0	0	0	0	0	0	A_44_P387780	NM_031241	NM_031241	rn|8q32	Rn.23013	81924	GO:0005506(iron ion binding)|GO:0008397(sterol 12-alpha-hydroxylase activity)|GO:0020037(heme binding)	ENSRNOT00000026355	TC576668	Primary bile acid biosynthesis // Metabolic pathways // PPAR signaling pathway	rno00120 // rno01100 // rno03320
Olr1347	Rattus norvegicus olfactory receptor 1347 (Olr1347), mRNA [NM_001001121]	0.333606	0.0652747	0.000791347	31.6362	39.8408	29.2986	32.3985	33.2116	38.2067	38.635	42.6808	0	0	0	0	0	0	A_64_P112797	NM_001001121	NM_001001121	rn|9q36	Rn.109887	406024	GO:0004930(G-protein coupled receptor activity)|GO:0004984(olfactory receptor activity)|GO:0005886(plasma membrane)|GO:0007186(G-protein coupled receptor signaling pathway)|GO:0016021(integral to membrane)|GO:0050911(detection of chemical stimulus involved in sensory perception of smell)	ENSRNOT00000051413		Olfactory transduction	rno04740
Abcd2	Rattus norvegicus ATP-binding cassette, subfamily D (ALD), member 2 (Abcd2), mRNA [NM_033352]	-2.58101	0.0652747	0.000791507	344.283	60.1742	357.881	282.153	392.815	93.8237	41.1642	45.5346	2	2	2	0.5	0	0	A_64_P133967	NM_033352	NM_033352	rn|7q35	Rn.19678	84356	GO:0000038(very long-chain fatty acid metabolic process)|GO:0005524(ATP binding)|GO:0005739(mitochondrion)|GO:0005777(peroxisome)|GO:0005778(peroxisomal membrane)|GO:0006635(fatty acid beta-oxidation)|GO:0016021(integral to membrane)|GO:0032000(positive regulation of fatty acid beta-oxidation)|GO:0042626(ATPase activity, coupled to transmembrane movement of substances)|GO:0042760(very long-chain …	ENSRNOT00000021064	TC604672	ABC transporters // Peroxisome	rno02010 // rno04146
Lrfn2	Rattus norvegicus leucine rich repeat and fibronectin type III domain containing 2 (Lrfn2), mRNA [NM_001039699]	0.327662	0.0652747	0.000792486	32.9537	41.3405	30.5385	33.6408	34.6816	39.4913	40.308	44.2221	0	0	0	0	0	0	A_43_P18332	NM_001039699	NM_001039699	rn|9q11	Rn.47365	316205	GO:0005515(protein binding)|GO:0016021(integral to membrane)|GO:0030054(cell junction)|GO:0045211(postsynaptic membrane)	ENSRNOT00000015705	TC597313
Np4	Rattus norvegicus defensin NP-4 precursor (Np4), mRNA [NM_173299]	0.337363	0.0652747	0.000793598	33.5305	42.3889	30.6273	34.5797	35.3845	41.269	40.6015	45.2963	0	0	0	0	0	0	A_64_P032504	NM_173299	NM_173299	rn|16q12.5	Rn.234314	286958	GO:0005615(extracellular space)|GO:0005737(cytoplasm)|GO:0006952(defense response)|GO:0031640(killing of cells of other organism)|GO:0042742(defense response to bacterium)|GO:0050832(defense response to fungus)	ENSRNOT00000035128	TC600740
Olr1327	Rattus norvegicus olfactory receptor 1327 (Olr1327), mRNA [NM_001000475]	0.348153	0.0652747	0.000794991	32.0744	40.8371	29.6295	32.8104	33.7832	39.0609	39.5826	43.8678	0	0	0	0	0	0	A_64_P039301	NM_001000475	NM_001000475	rn|8q22	Rn.143473	300627	GO:0004984(olfactory receptor activity)|GO:0007186(G-protein coupled receptor signaling pathway)|GO:0016021(integral to membrane)|GO:0050911(detection of chemical stimulus involved in sensory perception of smell)		NP1479693	Olfactory transduction	rno04740
RGD1304810	Rattus norvegicus similar to 6430573F11Rik protein (RGD1304810), mRNA [NM_001107314]	1.03478	0.0652747	0.00079632	37.4015	76.6281	32.5552	42.0022	37.6472	70.3983	80.7319	78.7541	1	1	1	1	1	1	A_64_P116028	NM_001107314	NM_001107314	rn|16q12.2	Rn.150783	306504	GO:0008168(methyltransferase activity)	ENSRNOT00000015062
Krt84	Rattus norvegicus keratin 84 (Krt84), mRNA [NM_001008812]	0.326457	0.0652747	0.000796398	32.5773	40.8193	30.2723	33.1336	34.326	38.8608	39.9367	43.6604	0	0	0	0	0	0	A_64_P120783	NM_001008812	NM_001008812	rn|7q36	Rn.143278	315320	GO:0005198(structural molecule activity)|GO:0030280(structural constituent of epidermis)|GO:0045095(keratin filament)|GO:0045111(intermediate filament cytoskeleton)|GO:0045616(regulation of keratinocyte differentiation)	ENSRNOT00000011732	NP1394894
Lamp5	Rattus norvegicus lysosomal-associated membrane protein family, member 5 (Lamp5), mRNA [NM_001014183]	0.297239	0.0652747	0.000796683	34.6818	42.6093	32.3614	35.4933	36.1908	41.1989	41.3997	45.2293	0	0	0	0	0	0	A_44_P398529	NM_001014183	NM_001014183	rn|3q36	Rn.13757	362220	GO:0005886(plasma membrane)|GO:0010008(endosome membrane)|GO:0016021(integral to membrane)|GO:0030425(dendrite)|GO:0030659(cytoplasmic vesicle membrane)|GO:0031901(early endosome membrane)|GO:0032584(growth cone membrane)|GO:0032590(dendrite membrane)|GO:0033116(endoplasmic reticulum-Golgi intermediate compartment membrane)|GO:0055038(recycling endosome membrane)	ENSRNOT00000007274	TC577105
Olr484	Rattus norvegicus olfactory receptor 484 (Olr484), mRNA [NM_001000306]	0.343264	0.0652747	0.000797735	34.3201	43.5637	31.5469	35.4353	35.978	42.0292	41.8658	46.7961	0	0	0	0	0	0	A_44_P412075	NM_001000306	NM_001000306	rn|3q24	Rn.142954	295750	GO:0004930(G-protein coupled receptor activity)|GO:0004984(olfactory receptor activity)|GO:0005886(plasma membrane)|GO:0007186(G-protein coupled receptor signaling pathway)|GO:0016021(integral to membrane)|GO:0050911(detection of chemical stimulus involved in sensory perception of smell)	ENSRNOT00000012899	NP1479171	Olfactory transduction	rno04740
Pof1b	Rattus norvegicus premature ovarian failure 1B (Pof1b), mRNA [NM_001106934]	0.307046	0.0652747	0.000799691	33.1558	41.0055	30.821	33.7328	34.9136	39.8558	39.6407	43.5202	0	0	0	0	0	0	A_64_P094423	NM_001106934	NM_001106934	rn|Xq32	Rn.141102	302328		ENSRNOT00000006415
Kcnk18	Rattus norvegicus potassium channel, subfamily K, member 18 (Kcnk18), transcript variant 1, mRNA [NM_001003820]	0.338631	0.0652747	0.000800435	33.9302	42.8984	31.2479	35.0924	35.4503	41.4889	41.1694	46.037	0	0	0	0	0	0	A_44_P304082	NM_001003820	NM_001003820	rn|1q55	Rn.124394	445371	GO:0005267(potassium channel activity)|GO:0005886(plasma membrane)|GO:0006813(potassium ion transport)|GO:0015269(calcium-activated potassium channel activity)|GO:0015271(outward rectifier potassium channel activity)|GO:0016021(integral to membrane)|GO:0071435(potassium ion export)|GO:0071467(cellular response to pH)|GO:0071805(potassium ion transmembrane transport)	ENSRNOT00000042977	TC579338
Rtp2	Rattus norvegicus receptor (chemosensory) transporter protein 2 (Rtp2), mRNA [NM_001107083]	0.334187	0.0652747	0.000803485	32.0026	40.3458	30.4723	32.3433	33.1921	38.6495	39.2452	43.1425	0.5	0	0	0	0	0	A_64_P091163	NM_001107083	NM_001107083	rn|11q23	Rn.218642	303835	GO:0009986(cell surface)|GO:0031849(olfactory receptor binding)|GO:0051205(protein insertion into membrane)	ENSRNOT00000036777
Pik3c2g	Rattus norvegicus phosphatidylinositol-4-phosphate 3-kinase, catalytic subunit type 2 gamma (Pik3c2g), mRNA [NM_053923]	0.325819	0.0652747	0.00080354	31.709	39.7442	29.0996	32.2738	33.7536	38.9374	38.054	42.2413	0	0	0	0	0	0	A_43_P15484	NM_053923	NM_053923	rn|4q44	Rn.14870	116720	GO:0005524(ATP binding)|GO:0005635(nuclear envelope)|GO:0005794(Golgi apparatus)|GO:0005886(plasma membrane)|GO:0005942(phosphatidylinositol 3-kinase complex)|GO:0006935(chemotaxis)|GO:0016301(kinase activity)|GO:0016303(1-phosphatidylinositol-3-kinase activity)|GO:0016773(phosphotransferase activity, alcohol group as acceptor)|GO:0035005(1-phosphatidylinositol-4-phosphate 3-kinase activity)|GO:0…	ENSRNOT00000041499	TC573692	Inositol phosphate metabolism // Metabolic pathways // Phosphatidylinositol signaling system	rno00562 // rno01100 // rno04070
Olr1565	Rattus norvegicus olfactory receptor 1565 (Olr1565), mRNA [NM_001000908]	0.346588	0.0652747	0.000803808	34.581	43.9735	31.8007	35.6228	36.3195	42.343	42.3816	47.1958	0	0	0	0	0	0	A_44_P290257	NM_001000908	NM_001000908	rn|11q23	Rn.142231	405218	GO:0004930(G-protein coupled receptor activity)|GO:0004984(olfactory receptor activity)|GO:0005886(plasma membrane)|GO:0007186(G-protein coupled receptor signaling pathway)|GO:0016021(integral to membrane)|GO:0050911(detection of chemical stimulus involved in sensory perception of smell)	ENSRNOT00000044043	TC580494
Slco2b1	Rattus norvegicus solute carrier organic anion transporter family, member 2b1 (Slco2b1), mRNA [NM_080786]	0.349189	0.0652747	0.000805172	32.7563	41.7215	30.3153	33.6595	34.2942	39.6418	40.6727	44.85	0	0	0	0	0	0	A_44_P128007	NM_080786	NM_080786	rn|1q32	Rn.44538	140860	GO:0001889(liver development)|GO:0008514(organic anion transmembrane transporter activity)|GO:0015125(bile acid transmembrane transporter activity)|GO:0015347(sodium-independent organic anion transmembrane transporter activity)|GO:0015721(bile acid and bile salt transport)|GO:0016021(integral to membrane)|GO:0016324(apical plasma membrane)|GO:0071718(sodium-independent icosanoid transport)	ENSRNOT00000024281	TC574129
Olr1223	Rattus norvegicus olfactory receptor 1223 (Olr1223), mRNA [NM_001000441]	0.356033	0.0652747	0.000805226	32.6172	41.7464	29.8832	33.6228	34.3457	40.3291	40.0362	44.8739	0	0	0	0	0	0	A_44_P435697	NM_001000441	NM_001000441	rn|8q22	Rn.143544	300549	GO:0004930(G-protein coupled receptor activity)|GO:0004984(olfactory receptor activity)|GO:0005886(plasma membrane)|GO:0007186(G-protein coupled receptor signaling pathway)|GO:0016021(integral to membrane)|GO:0050911(detection of chemical stimulus involved in sensory perception of smell)	ENSRNOT00000049709	NP1479059	Olfactory transduction	rno04740
Olr1505	Rattus norvegicus olfactory receptor 1505 (Olr1505), mRNA [NM_001000032]	0.345575	0.0652747	0.000813686	32.003	40.6577	29.6844	32.7674	33.5572	38.912	39.3654	43.6956	0	0	0	0	0	0	A_44_P153879	NM_001000032	NM_001000032	rn|10q24	Rn.142081	287506	GO:0004930(G-protein coupled receptor activity)|GO:0004984(olfactory receptor activity)|GO:0005886(plasma membrane)|GO:0007186(G-protein coupled receptor signaling pathway)|GO:0016021(integral to membrane)|GO:0050911(detection of chemical stimulus involved in sensory perception of smell)		NP1479786	Olfactory transduction	rno04740
Slc5a10	Rattus norvegicus solute carrier family 5 (sodium/sugar cotransporter), member 10 (Slc5a10), mRNA [NM_001107007]	0.338805	0.0652747	0.000814026	30.5697	38.6451	28.2103	31.0325	32.4663	37.4498	37.2382	41.2474	0	0	0	0	0	0	A_44_P441252	NM_001107007	NM_001107007	rn|10q23	Rn.218380	303205	GO:0005215(transporter activity)|GO:0016021(integral to membrane)|GO:0055085(transmembrane transport)	ENSRNOT00000032092
Lrit1	Leucine-rich repeat, immunoglobulin-like domain and transmembrane domain-containing protein 1 [Source:UniProtKB/Swiss-Prot;Acc:Q9JMH2] [ENSRNOT00000017773]	0.361768	0.0652747	0.000815507	33.0748	42.502	30.227	34.2363	34.761	41.1591	40.7178	45.629	0	0	0	0	0	0	A_43_P13384	ENSRNOT00000017773	AB028461	rn|16p14	Rn.20309	246214	GO:0003674(molecular_function)|GO:0008150(biological_process)|GO:0030176(integral to endoplasmic reticulum membrane)	ENSRNOT00000017773	TC574039
Olr1262	Rattus norvegicus olfactory receptor 1262 (Olr1262), mRNA [NM_001000803]	0.343729	0.0652747	0.00082138	32.0688	40.6878	29.8558	32.6592	33.6914	38.6193	39.7547	43.6893	0	0	0	0	0	0	A_64_P139497	NM_001000803	NM_001000803	rn|8q22	Rn.143510	405089	GO:0004930(G-protein coupled receptor activity)|GO:0004984(olfactory receptor activity)|GO:0005886(plasma membrane)|GO:0007186(G-protein coupled receptor signaling pathway)|GO:0016021(integral to membrane)|GO:0050911(detection of chemical stimulus involved in sensory perception of smell)	ENSRNOT00000072858	TC580357	Olfactory transduction	rno04740
Ptpn20b	Rattus norvegicus protein tyrosine phosphatase, non-receptor type 20B (Ptpn20b), mRNA [NM_001080149]	0.313149	0.0652747	0.00082307	32.4012	40.2093	30.3392	32.6461	34.2183	38.2408	39.4262	42.9607	0	0	0	0	0	0	A_44_P137893	NM_001080149	NM_001080149	rn|16p16	Rn.128630	306281	GO:0004725(protein tyrosine phosphatase activity)|GO:0005634(nucleus)|GO:0005737(cytoplasm)|GO:0005815(microtubule organizing center)|GO:0005874(microtubule)	ENSRNOT00000027352
Atad1	Rattus norvegicus ATPase family, AAA domain containing 1 (Atad1), mRNA [NM_001035002]	-0.503983	0.0652747	0.000823925	4687.95	3305.51	4705.02	4398.68	4960.14	3077.78	3736.73	3102.03	2	2	2	2	2	2	A_64_P044886	NM_001035002	NM_001035002	rn|1q52	Rn.54918	309532	GO:0002092(positive regulation of receptor internalization)|GO:0005515(protein binding)|GO:0005524(ATP binding)|GO:0005739(mitochondrion)|GO:0005778(peroxisomal membrane)|GO:0006200(ATP catabolic process)|GO:0007612(learning)|GO:0007613(memory)|GO:0016887(ATPase activity)|GO:0030054(cell junction)|GO:0045211(postsynaptic membrane)|GO:0051967(negative regulation of synaptic transmission, glutamate…	ENSRNOT00000014684	TC575814
Olr270	Rattus norvegicus olfactory receptor 270 (Olr270), mRNA [NM_001000229]	0.345969	0.0652747	0.000831911	30.0715	38.2204	27.8083	30.5155	31.8906	36.4166	37.1823	41.0621	0	0	0	0	0	0	A_44_P346537	NM_001000229	NM_001000229	rn|1q33	Rn.138136	293437	GO:0004984(olfactory receptor activity)|GO:0007186(G-protein coupled receptor signaling pathway)|GO:0016021(integral to membrane)|GO:0050911(detection of chemical stimulus involved in sensory perception of smell)		NP1479371	Olfactory transduction	rno04740
	Q7TQ12_RAT (Q7TQ12) Aa1114, partial (10%) [TC603644]	0.343096	0.0652747	0.000833157	2359.22	2993.82	2939.58	1989.82	2148.25	2855.14	3222.37	2903.94	2	2	2	2	2	2	A_42_P753601	TC605098	BF562870	rn|Xq31	Rn.107838				TC605098
Gmeb2	Rattus norvegicus glucocorticoid modulatory element binding protein 2 (Gmeb2), mRNA [NM_031803]	0.341346	0.0652747	0.000834096	32.7564	41.5046	30.2651	33.7125	34.2916	40.1002	39.7975	44.616	0	0	0	0	0	0	A_64_P161590	NM_031803	NM_031803	rn|3q43	Rn.40949	83635	GO:0003677(DNA binding)|GO:0003713(transcription coactivator activity)|GO:0005634(nucleus)|GO:0005730(nucleolus)|GO:0005737(cytoplasm)|GO:0006351(transcription, DNA-dependent)|GO:0006355(regulation of transcription, DNA-dependent)|GO:0046872(metal ion binding)	ENSRNOT00000018237	TC576745
Olr1404	Rattus norvegicus olfactory receptor 1404 (Olr1404), mRNA [NM_001000787]	0.354279	0.0652747	0.000834137	30.5151	39.008	28.2788	31.0469	32.2195	37.2383	37.7735	42.0122	0	0	0	0	0	0	A_44_P369908	NM_001000787	NM_001000787	rn|10q22	Rn.124618	405065	GO:0004930(G-protein coupled receptor activity)|GO:0004984(olfactory receptor activity)|GO:0005886(plasma membrane)|GO:0007186(G-protein coupled receptor signaling pathway)|GO:0016021(integral to membrane)|GO:0050911(detection of chemical stimulus involved in sensory perception of smell)	ENSRNOT00000004865	TC604923	Olfactory transduction	rno04740
Olr777	Rattus norvegicus olfactory receptor 777 (Olr777), mRNA [NM_001000579]	0.338113	0.0652747	0.000834417	31.4254	39.7254	29.0874	32.1057	33.083	38.2826	38.3371	42.5565	0	0	0	0	0	0	A_44_P226701	NM_001000579	NM_001000579	rn|3q34	Rn.138179	366151	GO:0004930(G-protein coupled receptor activity)|GO:0004984(olfactory receptor activity)|GO:0005886(plasma membrane)|GO:0007186(G-protein coupled receptor signaling pathway)|GO:0016021(integral to membrane)|GO:0050911(detection of chemical stimulus involved in sensory perception of smell)	ENSRNOT00000045645		Olfactory transduction	rno04740
	Protein RGD1560560 [Source:UniProtKB/TrEMBL;Acc:F1M8T9] [ENSRNOT00000014258]	0.340522	0.0652747	0.000834623	34.1613	43.2553	31.7193	35.0546	35.7099	41.038	42.2773	46.4507	0	0	0	0	0	0	A_64_P131172	ENSRNOT00000014258	XM_576335	rn|7q36				ENSRNOT00000014258
Mpeg1	Rattus norvegicus macrophage expressed 1 (Mpeg1), mRNA [NM_022617]	0.317481	0.0652747	0.000839028	34.3672	42.8256	31.9937	35.0991	36.0088	41.2948	41.3227	45.8593	0	0	0	0	0	0	A_44_P115116	NM_022617	NM_022617	rn|1q43	Rn.162497	64552	GO:0016021(integral to membrane)	ENSRNOT00000028622	TC575942
Pdgfrl	Rattus norvegicus platelet-derived growth factor receptor-like (Pdgfrl), mRNA [NM_001011921]	0.324447	0.0652747	0.000841075	32.1442	40.2533	29.6104	32.9161	33.906	39.1514	38.6202	42.9882	0	0	0	0	0	0	A_64_P160403	NM_001011921	NM_001011921	rn|16q12.1	Rn.217523	290771	GO:0003674(molecular_function)|GO:0005575(cellular_component)|GO:0005576(extracellular region)|GO:0008150(biological_process)	ENSRNOT00000014623	TC578418
Ndrg1	Rattus norvegicus N-myc downstream regulated 1 (Ndrg1), mRNA [NM_001011991]	0.329356	0.0652747	0.000841104	31.991	40.1422	29.8591	32.6235	33.4906	38.364	39.0277	43.0351	0	0	0	0	0	0	A_44_P425380	NM_001011991	NM_001011991	rn|7q33	Rn.153992	299923	GO:0005634(nucleus)|GO:0005737(cytoplasm)|GO:0005813(centrosome)|GO:0005829(cytosol)|GO:0005874(microtubule)|GO:0005886(plasma membrane)|GO:0005913(cell-cell adherens junction)|GO:0008017(microtubule binding)|GO:0015630(microtubule cytoskeleton)|GO:0017137(Rab GTPase binding)|GO:0030330(DNA damage response, signal transduction by p53 class mediator)|GO:0032287(peripheral nervous system myelin mai…	ENSRNOT00000010811	TC574900
Tlr6	Rattus norvegicus toll-like receptor 6 (Tlr6), mRNA [NM_207604]	0.341983	0.0652747	0.000844994	32.674	41.403	29.6152	34.4953	33.9114	39.8902	41.2745	43.0444	0	0.5	0	0.5	0.5	0	A_44_P200968	NM_207604	NM_207604	rn|14p11	Rn.163249	305353	GO:0001774(microglial cell activation)|GO:0002224(toll-like receptor signaling pathway)|GO:0002755(MyD88-dependent toll-like receptor signaling pathway)|GO:0004888(transmembrane signaling receptor activity)|GO:0006954(inflammatory response)|GO:0006955(immune response)|GO:0016021(integral to membrane)|GO:0032493(response to bacterial lipoprotein)|GO:0034150(toll-like receptor 6 signaling pathway)|…	ENSRNOT00000002933	TC575126	Phagosome // Toll-like receptor signaling pathway // Chagas disease (American trypanosomiasis) // Tuberculosis	rno04145 // rno04620 // rno05142 // rno05152
Ercc6	Rattus norvegicus excision repair cross-complementing rodent repair deficiency, complementation group 6 (Ercc6), mRNA [NM_001107296]	0.338582	0.0652747	0.000847006	30.4645	38.5119	28.2151	30.9988	32.1797	37.0162	37.3004	41.2191	0	0	0	0	0	0	A_64_P127634	NM_001107296	NM_001107296	rn|16p16	Rn.19370	306274	GO:0000303(response to superoxide)|GO:0003674(molecular_function)|GO:0003677(DNA binding)|GO:0003678(DNA helicase activity)|GO:0003682(chromatin binding)|GO:0004386(helicase activity)|GO:0005524(ATP binding)|GO:0005575(cellular_component)|GO:0005622(intracellular)|GO:0005634(nucleus)|GO:0005654(nucleoplasm)|GO:0005730(nucleolus)|GO:0006281(DNA repair)|GO:0006283(transcription-coupled nucleotide-e…	ENSRNOT00000064255		Nucleotide excision repair	rno03420
Olr668	Rattus norvegicus olfactory receptor 668 (Olr668), mRNA [NM_001000348]	0.344885	0.0652747	0.000848133	33.1941	42.1545	30.5491	34.1273	34.906	40.5938	40.5566	45.313	0	0	0	0	0	0	A_44_P456616	NM_001000348	NM_001000348	rn|3q24	Rn.142834	295875	GO:0004930(G-protein coupled receptor activity)|GO:0004984(olfactory receptor activity)|GO:0005886(plasma membrane)|GO:0007186(G-protein coupled receptor signaling pathway)|GO:0016021(integral to membrane)|GO:0050911(detection of chemical stimulus involved in sensory perception of smell)		TC580412	Olfactory transduction	rno04740
Dcdc2	Rattus norvegicus doublecortin domain containing 2 (Dcdc2), mRNA [NM_001106110]	0.34589	0.0652747	0.00084937	33.8394	43.0057	31.0738	34.8436	35.6007	41.4518	41.4357	46.1296	0	0	0	0	0	0	A_44_P685554	NM_001106110	NM_001106110	rn|17p11	Rn.45430	291130	GO:0001764(neuron migration)|GO:0008542(visual learning)|GO:0035556(intracellular signal transduction)|GO:0048813(dendrite morphogenesis)	ENSRNOT00000068021	TC617271
Cryge	Rattus norvegicus crystallin, gamma E (Cryge), mRNA [NM_173289]	0.342965	0.0652747	0.000851045	33.5151	42.5049	31.0475	34.3968	35.1009	40.3207	41.5255	45.6686	0	0	0	0	0	0	A_64_P119622	NM_173289	NM_173289	rn|9q32	Rn.44578	24279	GO:0002088(lens development in camera-type eye)|GO:0005212(structural constituent of eye lens)		TC590985
Cyp2ac1	Protein Cyp2ac1 [Source:UniProtKB/TrEMBL;Acc:F1LXA4] [ENSRNOT00000072826]	0.346063	0.0652747	0.000858676	31.7926	40.4399	29.0019	32.7329	33.643	39.7926	38.3686	43.1585	0	0	0	0	0	0	A_64_P138854	ENSRNOT00000072826	XM_001069662	rn|9q12		301280	GO:0005506(iron ion binding)|GO:0016712(oxidoreductase activity, acting on paired donors, with incorporation or reduction of molecular oxygen, reduced flavin or flavoprotein as one donor, and incorporation of one atom of oxygen)|GO:0020037(heme binding)	ENSRNOT00000072826
RGD1563818	PREDICTED: Rattus norvegicus antileukoproteinase-like (RGD1563818), mRNA [XM_001071163]	0.318009	0.0652747	0.00085895	34.0985	42.5035	31.4889	34.9316	35.8748	41.114	40.9763	45.4202	0	0	0	0	0	0	A_64_P137512	XM_001071163	XM_001071163	rn|3q42		296356	GO:0005576(extracellular region)|GO:0030414(peptidase inhibitor activity)
RGD1309783	PREDICTED: Rattus norvegicus similar to RIKEN cDNA 4930430A15 (RGD1309783), mRNA [XM_001080166]	0.358894	0.0652747	0.000863528	31.9159	40.9376	29.4359	32.8161	33.4955	39.2455	39.3442	44.223	0	0	0	0	0	0	A_44_P272108	ENSRNOT00000006507	XM_001080166	rn|3q34		295999		ENSRNOT00000006507
Jak3	Rattus norvegicus Janus kinase 3 (Jak3), mRNA [NM_012855]	0.309043	0.0652747	0.000866624	33.6089	41.6026	31.0732	34.3513	35.4021	40.0379	40.4814	44.2886	0	0	0	0	0	0	A_64_P086148	NM_012855	NM_012855	rn|16p14	Rn.11159	25326	GO:0002731(negative regulation of dendritic cell cytokine production)|GO:0004713(protein tyrosine kinase activity)|GO:0004715(non-membrane spanning protein tyrosine kinase activity)|GO:0005524(ATP binding)|GO:0005622(intracellular)|GO:0005737(cytoplasm)|GO:0005856(cytoskeleton)|GO:0007167(enzyme linked receptor protein signaling pathway)|GO:0007204(elevation of cytosolic calcium ion concentration…	ENSRNOT00000025312	TC574138	Chemokine signaling pathway // PI3K-Akt signaling pathway // Signaling pathways regulating pluripotency of stem cells // Jak-STAT signaling pathway // Measles // HTLV-I infection // Epstein-Barr virus infection // Viral carcinogenesis // Primary immunodeficiency	rno04062 // rno04151 // rno04550 // rno04630 // rno05162 // rno05166 // rno05169 // rno05203 // rno05340
Olr1115	Rattus norvegicus olfactory receptor 1115 (Olr1115), mRNA [NM_001000885]	0.34632	0.0652747	0.000867248	31.9656	40.6159	29.3841	32.6201	33.8927	39.2135	39.0305	43.6038	0	0	0	0	0	0	A_44_P358273	NM_001000885	NM_001000885	rn|8q12	Rn.143617	405185	GO:0004930(G-protein coupled receptor activity)|GO:0004984(olfactory receptor activity)|GO:0005886(plasma membrane)|GO:0007186(G-protein coupled receptor signaling pathway)|GO:0016021(integral to membrane)|GO:0050911(detection of chemical stimulus involved in sensory perception of smell)	ENSRNOT00000041855	NP1478999
	PREDICTED: Rattus norvegicus membrane-spanning 4-domains, subfamily A, member 6A (Ms4a6a), mRNA [XM_001075462]	0.338297	0.0652747	0.000868096	30.3611	38.3786	28.0751	30.7947	32.2135	37.1868	36.966	40.9831	0	0	0	0	0	0	A_44_P550662	ENSRNOT00000032937	XM_001075462	rn|1q43				ENSRNOT00000032937
Olr217	Rattus norvegicus olfactory receptor 217 (Olr217), mRNA [NM_001000199]	0.3415	0.0652747	0.000868644	29.9405	37.9334	27.7811	30.5893	31.4512	36.6663	36.3458	40.788	0	0	0	0	0	0	A_44_P452048	NM_001000199	NM_001000199	rn|1q33	Rn.141798	293364	GO:0004930(G-protein coupled receptor activity)|GO:0004984(olfactory receptor activity)|GO:0005886(plasma membrane)|GO:0007186(G-protein coupled receptor signaling pathway)|GO:0016021(integral to membrane)|GO:0050911(detection of chemical stimulus involved in sensory perception of smell)	ENSRNOT00000041974	NP1479423	Olfactory transduction	rno04740
Habp2	Rattus norvegicus hyaluronan binding protein 2 (Habp2), mRNA [NM_001001505]	0.325864	0.0652747	0.000877692	33.5591	42.0433	31.0872	34.3348	35.2551	40.0169	41.09	45.0232	0	0	0	0	0	0	A_64_P141384	NM_001001505	NM_001001505	rn|1q55	Rn.161908	292126	GO:0004252(serine-type endopeptidase activity)|GO:0005576(extracellular region)|GO:0006508(proteolysis)	ENSRNOT00000044183	TC634307
Wdr61	Rattus norvegicus WD repeat domain 61 (Wdr61), mRNA [NM_001025743]	0.358909	0.0652747	0.000880242	2426.57	3118.04	2794.68	2207.84	2277.2	2849.47	3755.43	2749.23	2	2	2	2	2	2	A_42_P537715	NM_001025743	NM_001025743	rn|8q24	Rn.3698	363064	GO:0005634(nucleus)|GO:0005730(nucleolus)|GO:0005737(cytoplasm)|GO:0006351(transcription, DNA-dependent)|GO:0016055(Wnt receptor signaling pathway)|GO:0016593(Cdc73/Paf1 complex)|GO:0032968(positive regulation of transcription elongation from RNA polymerase II promoter)|GO:0035327(transcriptionally active chromatin)|GO:0045638(negative regulation of myeloid cell differentiation)|GO:0045944(positi…	ENSRNOT00000017239	TC579377	RNA degradation	rno03018
Prl8a9	Rattus norvegicus prolactin family 8, subfamily a, member 9 (Prl8a9), mRNA [NM_134385]	0.3424	0.0652747	0.000881323	33.0345	41.89	30.3036	33.8057	34.9944	40.6191	40.0668	44.9841	0	0	0	0	0	0	A_44_P395625	NM_134385	NM_134385	rn|17p11	Rn.56124	171406	GO:0005179(hormone activity)|GO:0005576(extracellular region)	ENSRNOT00000034490	TC611205
LOC298109	Rattus norvegicus alpha-2u globulin PGCL2 (LOC298109), mRNA [NM_203512]	0.304747	0.0652747	0.000882327	33.3312	41.1971	31.1285	33.953	34.912	39.7207	39.9977	43.8729	0	0	0	0	0	0	A_64_P072451	NM_203512	NM_203512	rn|5q24	Rn.86422	298109		ENSRNOT00000047100	TC580590
F13a1	Rattus norvegicus coagulation factor XIII, A1 polypeptide (F13a1), mRNA [NM_021698]	0.299194	0.0652747	0.000886841	33.1198	40.734	30.5672	34.6123	34.1799	39.5929	39.5413	43.0679	0	0.5	0	0	0	0	A_64_P098449	NM_021698	NM_021698	rn|17p12	Rn.42925	60327	GO:0003810(protein-glutamine gamma-glutamyltransferase activity)|GO:0005576(extracellular region)|GO:0005737(cytoplasm)|GO:0007596(blood coagulation)|GO:0018149(peptide cross-linking)|GO:0042060(wound healing)|GO:0046872(metal ion binding)	ENSRNOT00000021568	TC588155	Complement and coagulation cascades	rno04610
Mbl2	Rattus norvegicus mannose-binding lectin (protein C) 2 (Mbl2), mRNA [NM_022704]	0.341475	0.0652747	0.000889261	32.2031	40.8046	29.809	33.1467	33.6537	39.4602	39.0687	43.8848	0	0	0	0	0	0	A_64_P104643	NM_022704	NM_022704	rn|1q52	Rn.9667	64668	GO:0001867(complement activation, lectin pathway)|GO:0002020(protease binding)|GO:0005102(receptor binding)|GO:0005509(calcium ion binding)|GO:0005534(galactose binding)|GO:0005537(mannose binding)|GO:0005581(collagen)|GO:0005615(extracellular space)|GO:0006958(complement activation, classical pathway)|GO:0030246(carbohydrate binding)|GO:0043621(protein self-association)|GO:0044130(negative regul…	ENSRNOT00000072188	TC579885	Phagosome // Complement and coagulation cascades // Staphylococcus aureus infection	rno04145 // rno04610 // rno05150
Olr502	Rattus norvegicus olfactory receptor 502 (Olr502), mRNA [NM_001000311]	0.331954	0.0652747	0.000892363	32.1713	40.5091	29.6102	32.9709	33.9327	39.4018	38.7642	43.3613	0	0	0	0	0	0	A_44_P299370	NM_001000311	NM_001000311	rn|3q24	Rn.142943	295763	GO:0004984(olfactory receptor activity)|GO:0007186(G-protein coupled receptor signaling pathway)|GO:0016021(integral to membrane)|GO:0050911(detection of chemical stimulus involved in sensory perception of smell)		NP1479157	Olfactory transduction	rno04740
Gprin2	Protein Gprin2 [Source:UniProtKB/TrEMBL;Acc:D3ZH78] [ENSRNOT00000027470]	0.333515	0.0652747	0.000893703	33.8956	42.7164	31.0894	35.0215	35.5759	41.5225	40.8946	45.7322	0	0	0	0	0	0	A_44_P210763	ENSRNOT00000027470	XM_001059778	rn|16p16		306284		ENSRNOT00000027470
Ptprr	Rattus norvegicus protein tyrosine phosphatase, receptor type, R (Ptprr), transcript variant 1, mRNA [NM_053594]	0.335498	0.0652747	0.000895356	31.8644	40.1982	29.4215	32.542	33.6298	38.31	39.1882	43.0964	0	0	0	0	0	0	A_43_P15228	NM_053594	NM_053594	rn|7q22	Rn.6277	94202	GO:0001701(in utero embryonic development)|GO:0004725(protein tyrosine phosphatase activity)|GO:0005515(protein binding)|GO:0005634(nucleus)|GO:0005730(nucleolus)|GO:0005737(cytoplasm)|GO:0005886(plasma membrane)|GO:0006470(protein dephosphorylation)|GO:0007399(nervous system development)|GO:0009986(cell surface)|GO:0016021(integral to membrane)|GO:0019901(protein kinase binding)|GO:0030182(neuro…	ENSRNOT00000006401	TC574266	MAPK signaling pathway	rno04010
Olr215	Rattus norvegicus olfactory receptor 215 (Olr215), mRNA [NM_001000198]	0.35279	0.0652747	0.000896381	33.9969	43.4157	31.3444	35.0671	35.5793	41.7027	41.7993	46.7452	0	0	0	0	0	0	A_64_P064722	NM_001000198	NM_001000198	rn|1q33	Rn.141799	293362	GO:0004930(G-protein coupled receptor activity)|GO:0004984(olfactory receptor activity)|GO:0005886(plasma membrane)|GO:0007186(G-protein coupled receptor signaling pathway)|GO:0016021(integral to membrane)|GO:0050911(detection of chemical stimulus involved in sensory perception of smell)	ENSRNOT00000036261	NP1479425	Olfactory transduction	rno04740
Olr1417	Rattus norvegicus olfactory receptor 1417 (Olr1417), mRNA [NM_001001002]	0.336346	0.0652747	0.000896982	30.799	38.8946	28.3682	31.3877	32.6411	37.437	37.689	41.5578	0	0	0	0	0	0	A_44_P184578	NM_001001002	NM_001001002	rn|10q22	Rn.142150	405368	GO:0004930(G-protein coupled receptor activity)|GO:0004984(olfactory receptor activity)|GO:0005886(plasma membrane)|GO:0007186(G-protein coupled receptor signaling pathway)|GO:0016021(integral to membrane)|GO:0050911(detection of chemical stimulus involved in sensory perception of smell)	ENSRNOT00000047037
Olr1213	Rattus norvegicus olfactory receptor 1213 (Olr1213), mRNA [NM_001000815]	0.344667	0.0652747	0.000898146	33.6564	42.7382	31.2049	34.4579	35.3065	41.022	41.2183	45.9744	0	0	0	0	0	0	A_44_P543157	NM_001000815	NM_001000815	rn|8q21	Rn.143551	405101	GO:0004984(olfactory receptor activity)|GO:0007186(G-protein coupled receptor signaling pathway)|GO:0016021(integral to membrane)|GO:0050911(detection of chemical stimulus involved in sensory perception of smell)		NP1396511	Olfactory transduction	rno04740
Sdc3	Rattus norvegicus syndecan 3 (Sdc3), mRNA [NM_053893]	0.339225	0.0652747	0.00090015	31.5774	39.9551	29.053	32.2121	33.4671	38.2088	38.8223	42.8343	0	0	0	0	0	0	A_64_P109948	NM_053893	NM_053893	rn|5q36	Rn.10504	116673	GO:0005515(protein binding)|GO:0007155(cell adhesion)|GO:0008092(cytoskeletal protein binding)|GO:0016021(integral to membrane)|GO:0030424(axon)|GO:0043005(neuron projection)|GO:0043234(protein complex)	ENSRNOT00000048781	TC581207	Cell adhesion molecules (CAMs)	rno04514
Plac1	Rattus norvegicus placenta-specific 1 (Plac1), mRNA [NM_001024894]	0.341458	0.0652747	0.00090602	29.9783	37.983	27.7532	30.38	31.8016	36.358	36.8585	40.7326	0	0	0	0	0	0	A_44_P433935	NM_001024894	NM_001024894	rn|Xq36	Rn.24205	317316	GO:0001890(placenta development)|GO:0005576(extracellular region)|GO:0090214(spongiotrophoblast layer developmental growth)	ENSRNOT00000003235	TC579819
Ms4a3	Protein Ms4a3 [Source:UniProtKB/TrEMBL;Acc:D4A4C7] [ENSRNOT00000028493]	0.336011	0.0652747	0.000907033	30.7537	38.8259	28.4302	31.3663	32.4647	37.5763	37.2776	41.6238	0	0	0	0	0	0	A_64_P083584	ENSRNOT00000028493	XM_001075551	rn|1q43		293753	GO:0005737(cytoplasm)|GO:0016021(integral to membrane)	ENSRNOT00000028493
Pramef12	PREDICTED: Rattus norvegicus PRAME family member 12 (Pramef12), mRNA [XM_001077034]	0.344534	0.0652747	0.000908121	31.321	39.7843	28.9508	31.9169	33.0953	38.3947	38.253	42.7051	0	0	0	0	0	0	A_64_P119438	XM_001077034	XM_001077034	rn|5q36	Rn.182598	691157			TC646538
Kcnk9	Rattus norvegicus potassium channel, subfamily K, member 9 (Kcnk9), mRNA [NM_053405]	0.328717	0.0652747	0.000912827	34.0484	42.7631	31.5165	34.8973	35.7314	40.6976	41.7672	45.8246	0	0	0	0	0	0	A_64_P114934	NM_053405	NM_053405	rn|7q34	Rn.48796	84429	GO:0005244(voltage-gated ion channel activity)|GO:0005267(potassium channel activity)|GO:0005886(plasma membrane)|GO:0008021(synaptic vesicle)|GO:0016021(integral to membrane)|GO:0042803(protein homodimerization activity)|GO:0046982(protein heterodimerization activity)|GO:0090102(cochlea development)	ENSRNOT00000012408	TC577809
Atf5	Rattus norvegicus activating transcription factor 5 (Atf5), mRNA [NM_172336]	-1.86389	0.0652747	0.000913162	455.253	131.481	442.271	382.784	540.704	169.051	178.292	47.1009	2	2	2	1	1	0	A_64_P052715	NM_172336	NM_172336	rn|1q22	Rn.229186	282840	GO:0003700(sequence-specific DNA binding transcription factor activity)|GO:0005634(nucleus)|GO:0005667(transcription factor complex)|GO:0005730(nucleolus)|GO:0005737(cytoplasm)|GO:0006351(transcription, DNA-dependent)|GO:0006357(regulation of transcription from RNA polymerase II promoter)|GO:0009791(post-embryonic development)|GO:0010468(regulation of gene expression)|GO:0021889(olfactory bulb in…	ENSRNOT00000027260	TC577427
Plxnb3	Rattus norvegicus plexin B3 (Plxnb3), mRNA [NM_001135878]	0.345509	0.0652747	0.000913277	32.3287	41.095	29.4027	33.2532	34.3303	40.4639	39.0022	43.8189	0	0	0	0	0	0	A_44_P525486	NM_001135878	NM_001135878	rn|Xq37	Rn.101173	363517	GO:0004872(receptor activity)|GO:0005622(intracellular)|GO:0005886(plasma membrane)|GO:0007165(signal transduction)|GO:0007399(nervous system development)|GO:0016021(integral to membrane)	ENSRNOT00000056397	TC587829	Axon guidance	rno04360
Slco1a5	Rattus norvegicus solute carrier organic anion transporter family, member 1a5 (Slco1a5), mRNA [NM_030838]	0.365603	0.0652747	0.000921741	31.1286	40.12	28.5966	32.0844	32.7047	38.6823	38.3184	43.3594	0	0	0	0	0	0	A_44_P113879	NM_030838	NM_030838	rn|4q44	Rn.9912	80900	GO:0005887(integral to plasma membrane)|GO:0008028(monocarboxylic acid transmembrane transporter activity)|GO:0008514(organic anion transmembrane transporter activity)|GO:0015125(bile acid transmembrane transporter activity)|GO:0015349(thyroid hormone transmembrane transporter activity)|GO:0015711(organic anion transport)|GO:0015718(monocarboxylic acid transport)|GO:0015721(bile acid and bile sal…	ENSRNOT00000049569	TC575034	Bile secretion	rno04976
Cav2	Rattus norvegicus caveolin 2 (Cav2), mRNA [NM_131914]	0.342029	0.0652747	0.000922797	32.5102	41.2587	29.6396	33.3765	34.5144	40.3333	39.3449	44.098	0	0	0	0	0	0	A_64_P152825	NM_131914	NM_131914		Rn.81070	363425	GO:0000139(Golgi membrane)|GO:0000149(SNARE binding)|GO:0001937(negative regulation of endothelial cell proliferation)|GO:0001938(positive regulation of endothelial cell proliferation)|GO:0002080(acrosomal membrane)|GO:0005515(protein binding)|GO:0005622(intracellular)|GO:0005634(nucleus)|GO:0005737(cytoplasm)|GO:0005794(Golgi apparatus)|GO:0005811(lipid particle)|GO:0005829(cytosol)|GO:0005886(p…	ENSRNOT00000008722	TC575474	Endocytosis // Focal adhesion // Bacterial invasion of epithelial cells // Proteoglycans in cancer	rno04144 // rno04510 // rno05100 // rno05205
		0.303301	0.0652747	0.000930218	31.1908	38.4804	28.8824	31.6304	33.0596	37.3898	37.1551	40.8963	0	0	0	0	0	0	A_64_P152860			rn|18p11
Hsd3b5	Rattus norvegicus hydroxy-delta-5-steroid dehydrogenase, 3 beta- and steroid delta-isomerase 5 (Hsd3b5), mRNA [NM_012584]	0.334483	0.0652747	0.000930974	31.754	40.0418	29.2125	32.4477	33.6018	38.253	38.9764	42.8958	0	0	0	0	0	0	A_64_P006423	NM_012584	NM_012584	rn|2q34	Rn.34902	24470	GO:0003854(3-beta-hydroxy-delta5-steroid dehydrogenase activity)|GO:0005496(steroid binding)|GO:0005789(endoplasmic reticulum membrane)|GO:0006694(steroid biosynthetic process)|GO:0016021(integral to membrane)|GO:0016229(steroid dehydrogenase activity)|GO:0031966(mitochondrial membrane)|GO:0042448(progesterone metabolic process)|GO:0043231(intracellular membrane-bounded organelle)|GO:0050810(regu…	ENSRNOT00000026290	TC576718	Steroid hormone biosynthesis // Metabolic pathways // Ovarian steroidogenesis	rno00140 // rno01100 // rno04913
Ctnna3	PREDICTED: Rattus norvegicus catenin (cadherin associated protein), alpha 3 (Ctnna3), mRNA [XM_002725827]	0.316359	0.0652747	0.000932662	30.6562	38.1439	28.5173	31.0283	32.4232	36.7843	36.8584	40.789	0	0	0	0	0	0	A_64_P142455	XM_002725827	XM_002725827	rn|20p11		361839	GO:0005198(structural molecule activity)|GO:0005916(fascia adherens)|GO:0007155(cell adhesion)|GO:0015629(actin cytoskeleton)|GO:0016337(cell-cell adhesion)|GO:0030027(lamellipodium)|GO:0045296(cadherin binding)		TC631655	Hippo signaling pathway // Adherens junction // Tight junction // Leukocyte transendothelial migration // Bacterial invasion of epithelial cells // Pathways in cancer // Endometrial cancer // Arrhythmogenic right ventricular cardiomyopathy (ARVC)	rno04390 // rno04520 // rno04530 // rno04670 // rno05100 // rno05200 // rno05213 // rno05412
Ptprc	Rattus norvegicus protein tyrosine phosphatase, receptor type, C (Ptprc), transcript variant 4, mRNA [NM_138507]	0.334695	0.0652747	0.000937441	31.7407	40.0353	29.2094	32.3718	33.641	38.9118	38.3291	42.865	0	0	0	0	0	0	A_64_P069799	NM_138507	NM_138507	rn|13q13	Rn.90166	24699	GO:0000187(activation of MAPK activity)|GO:0001915(negative regulation of T cell mediated cytotoxicity)|GO:0001916(positive regulation of T cell mediated cytotoxicity)|GO:0001960(negative regulation of cytokine-mediated signaling pathway)|GO:0002244(hemopoietic progenitor cell differentiation)|GO:0002378(immunoglobulin biosynthetic process)|GO:0002711(positive regulation of T cell mediated immuni…	ENSRNOT00000000814	TC590379	Cell adhesion molecules (CAMs) // T cell receptor signaling pathway // Fc gamma R-mediated phagocytosis // Primary immunodeficiency	rno04514 // rno04660 // rno04666 // rno05340
Vom1r98	Rattus norvegicus vomeronasal 1 receptor 98 (Vom1r98), mRNA [NM_001008948]	0.330882	0.0652747	0.000939202	31.8163	39.9838	29.4681	32.4923	33.4886	38.1807	38.8952	42.8755	0	0	0	0	0	0	A_64_P088891	NM_001008948	NM_001008948	rn|4q34	Rn.129644	494294	GO:0005886(plasma membrane)|GO:0016021(integral to membrane)|GO:0016503(pheromone receptor activity)|GO:0019236(response to pheromone)	ENSRNOT00000034492	TC580147
Kcnk2	Rattus norvegicus potassium channel, subfamily K, member 2 (Kcnk2), transcript variant 1, mRNA [NM_172041]	0.328255	0.0652747	0.000942307	33.2303	41.7032	30.7277	34.0171	34.9459	39.8019	40.5835	44.7243	0	0	0	0.5	0	0	A_64_P114986	NM_172041	NM_172041	rn|13q26	Rn.21984	170899	GO:0005249(voltage-gated potassium channel activity)|GO:0005267(potassium channel activity)|GO:0006813(potassium ion transport)|GO:0007186(G-protein coupled receptor signaling pathway)|GO:0008076(voltage-gated potassium channel complex)|GO:0016021(integral to membrane)|GO:0034765(regulation of ion transmembrane transport)|GO:0071805(potassium ion transmembrane transport)	ENSRNOT00000003684	NP1476676	Gastric acid secretion	rno04971
Vom1r102	Rattus norvegicus vomeronasal 1 receptor 102 (Vom1r102), mRNA [NM_173298]	0.321841	0.0652747	0.000946028	31.7868	39.7198	29.4226	32.7069	33.2308	38.5287	38.1121	42.5187	0	0	0	0	0	0	A_44_P411988	NM_173298	NM_173298	rn|4q34	Rn.214036	286957	GO:0005886(plasma membrane)|GO:0016021(integral to membrane)|GO:0016503(pheromone receptor activity)|GO:0019236(response to pheromone)		NP066320
Trpv5	Rattus norvegicus transient receptor potential cation channel, subfamily V, member 5 (Trpv5), mRNA [NM_053787]	0.308039	0.0652747	0.000950334	33.1569	41.0706	30.9104	33.6934	34.8669	39.4147	40.006	43.791	0	0	0	0	0	0	A_44_P228928	NM_053787	NM_053787	rn|4q22	Rn.137513	116469	GO:0005262(calcium channel activity)|GO:0005516(calmodulin binding)|GO:0005887(integral to plasma membrane)|GO:0006816(calcium ion transport)|GO:0016324(apical plasma membrane)|GO:0051262(protein tetramerization)|GO:0060402(calcium ion transport into cytosol)	ENSRNOT00000020975	TC573831	Endocrine and other factor-regulated calcium reabsorption	rno04961
Olr1616	Rattus norvegicus olfactory receptor 1616 (Olr1616), mRNA [NM_001000840]	0.336307	0.0652747	0.000954238	33.7298	42.5956	31.0387	34.8201	35.3305	41.0748	40.9209	45.7912	0	0	0	0	0	0	A_44_P470535	NM_001000840	NM_001000840	rn|15p14	Rn.142451	405129	GO:0004930(G-protein coupled receptor activity)|GO:0004984(olfactory receptor activity)|GO:0005886(plasma membrane)|GO:0007186(G-protein coupled receptor signaling pathway)|GO:0016021(integral to membrane)|GO:0050911(detection of chemical stimulus involved in sensory perception of smell)	ENSRNOT00000050095	NP1479583	Olfactory transduction	rno04740
Olr1626	Rattus norvegicus olfactory receptor 1626 (Olr1626), mRNA [NM_001000090]	0.334478	0.0652747	0.000956733	32.9996	41.6386	30.1308	34.0434	34.8246	40.6081	39.7371	44.5704	0	0	0	0	0	0	A_64_P093941	NM_001000090	NM_001000090	rn|15p14	Rn.142445	290002	GO:0004930(G-protein coupled receptor activity)|GO:0004984(olfactory receptor activity)|GO:0005886(plasma membrane)|GO:0007186(G-protein coupled receptor signaling pathway)|GO:0016021(integral to membrane)|GO:0050911(detection of chemical stimulus involved in sensory perception of smell)	ENSRNOT00000016667	NP1479572	Olfactory transduction	rno04740
Olr1077	Rattus norvegicus olfactory receptor 1077 (Olr1077), mRNA [NM_001000941]	0.345709	0.0652747	0.000957595	31.762	40.402	29.055	32.7651	33.4659	39.3893	38.4739	43.3426	0	0	0	0	0	0	A_64_P030155	NM_001000941	NM_001000941	rn|7q11	Rn.124681	405280	GO:0004984(olfactory receptor activity)|GO:0007186(G-protein coupled receptor signaling pathway)|GO:0016021(integral to membrane)|GO:0050911(detection of chemical stimulus involved in sensory perception of smell)	ENSRNOT00000073334	TC643504	Olfactory transduction	rno04740
Vom1r10	Rattus norvegicus vomeronasal 1 receptor 10 (Vom1r10), mRNA [NM_001008958]	-0.239988	0.0652747	0.000958622	79.5456	57.7748	77.3229	81.7571	79.5568	53.8553	54.392	65.0771	0.5	0.5	0.5	0.5	0.5	0.5	A_64_P119118	NM_001008958	NM_001008958	rn|1q12	Rn.129456	494302			TC580185
Cfc1	Rattus norvegicus cripto, FRL-1, cryptic family 1 (Cfc1), mRNA [NM_001109304]	0.299879	0.0652747	0.000959632	33.1378	40.7042	31.0925	33.6298	34.6912	39.0086	39.6564	43.4475	0	0	0	0	0	0	A_44_P1028743	NM_001109304	NM_001109304	rn|9q21	Rn.47635	501121	GO:0001889(liver development)|GO:0001947(heart looping)|GO:0003007(heart morphogenesis)|GO:0007368(determination of left/right symmetry)|GO:0007492(endoderm development)|GO:0009791(post-embryonic development)|GO:0009952(anterior/posterior pattern specification)|GO:0030509(BMP signaling pathway)|GO:0038092(nodal signaling pathway)|GO:0038100(nodal binding)|GO:0048536(spleen development)|GO:0048546…	ENSRNOT00000066284
Slc2a9	Rattus norvegicus solute carrier family 2 (facilitated glucose transporter), member 9 (Slc2a9), mRNA [NM_001191551]	0.337853	0.0652747	0.000962436	33.3334	42.1288	30.7612	34.1556	35.0834	40.5912	40.6212	45.1742	0.5	0	0	0	0	0	A_44_P302145	NM_001191551	NM_001191551	rn|14q21	Rn.92551	501925	GO:0005355(glucose transmembrane transporter activity)|GO:0005635(nuclear envelope)|GO:0005886(plasma membrane)|GO:0005887(integral to plasma membrane)|GO:0015758(glucose transport)|GO:0016021(integral to membrane)|GO:0022891(substrate-specific transmembrane transporter activity)|GO:0035428(hexose transmembrane transport)|GO:0046415(urate metabolic process)	ENSRNOT00000042200	TC623728
Olr659	Rattus norvegicus olfactory receptor 659 (Olr659), mRNA [NM_001000345]	0.31757	0.0652747	0.000963922	31.9713	39.8253	29.5686	32.4617	33.8835	38.77	38.1484	42.5576	0	0	0	0	0	0	A_44_P416717	NM_001000345	NM_001000345	rn|3q24	Rn.142842	295865	GO:0004930(G-protein coupled receptor activity)|GO:0004984(olfactory receptor activity)|GO:0005886(plasma membrane)|GO:0007186(G-protein coupled receptor signaling pathway)|GO:0016021(integral to membrane)|GO:0050911(detection of chemical stimulus involved in sensory perception of smell)	ENSRNOT00000047910		Olfactory transduction	rno04740
Gpr158	Rattus norvegicus G protein-coupled receptor 158 (Gpr158), mRNA [NM_001170326]	0.316671	0.0652747	0.000965969	34.6337	43.1203	32.2388	35.5214	36.1409	41.5213	41.5708	46.2687	0	0	0	0	0	0	A_44_P125471	NM_001170326	NM_001170326	rn|17q12.3	Rn.146822	291352	GO:0004930(G-protein coupled receptor activity)|GO:0005886(plasma membrane)|GO:0008277(regulation of G-protein coupled receptor protein signaling pathway)|GO:0016020(membrane)|GO:0016021(integral to membrane)|GO:0072659(protein localization in plasma membrane)	ENSRNOT00000034098	TC587802
Galnt13	Rattus norvegicus UDP-N-acetyl-alpha-D-galactosamine:polypeptide N-acetylgalactosaminyltransferase 13 (GalNAc-T13) (Galnt13), mRNA [NM_199106]	0.354992	0.0652747	0.000972726	32.5851	41.6798	30.114	33.5504	34.0909	40.0126	39.9728	45.0539	0	0	0	0	0	0	A_44_P135066	NM_199106	NM_199106	rn|3q12	Rn.39371	311039	GO:0000139(Golgi membrane)|GO:0004653(polypeptide N-acetylgalactosaminyltransferase activity)|GO:0006486(protein glycosylation)|GO:0006493(protein O-linked glycosylation)|GO:0016021(integral to membrane)	ENSRNOT00000048804	TC613244	Mucin type O-Glycan biosynthesis // Metabolic pathways	rno00512 // rno01100
		0.351874	0.0652747	0.00097479	31.9939	40.8394	29.554	32.7117	33.716	39.229	39.2142	44.0749	0	0	0	0	0	0	A_64_P009882			rn|10q32.1
Gpr61	Rattus norvegicus G protein-coupled receptor 61 (Gpr61), mRNA [NM_001107715]	0.357045	0.0652747	0.000975393	32.2294	41.2773	29.4736	33.0724	34.1421	39.7657	39.639	44.4271	0	0	0	0	0	0	A_44_P808544	NM_001107715	NM_001107715	rn|2q34	Rn.49317	310780	GO:0004930(G-protein coupled receptor activity)|GO:0016021(integral to membrane)	ENSRNOT00000026750	TC611298
		0.349951	0.0652747	0.000979901	32.775	41.7723	30.3413	33.6823	34.3016	39.8404	40.3973	45.0791	0	0	0	0	0	0	A_64_P018301			rn|1p13
	EDN2_RAT (P23943) Endothelin-2 precursor (ET-2) (Preproendothelin-2) (PPET2) (Vasoactive intestinal contractor) (VIC), complete [TC596356]	0.335297	0.0652747	0.000985837	32.1402	40.575	29.5801	32.9221	33.9183	38.9133	39.3745	43.4373	0	0	0	0	0	0	A_64_P010333	TC596356	U64949	rn|5q36	Rn.10642		GO:0005576(extracellular region)|GO:0005615(extracellular space)|GO:0009405(pathogenesis)|GO:0019229(regulation of vasoconstriction)|GO:0042310(vasoconstriction)|GO:0045987(positive regulation of smooth muscle contraction)|GO:0050880(regulation of blood vessel size)		TC596356
Cdc42ep2	Rattus norvegicus CDC42 effector protein (Rho GTPase binding) 2 (Cdc42ep2), mRNA [NM_001009689]	0.330076	0.0652747	0.000986762	33.1573	41.6844	30.2821	33.8431	35.3468	40.7491	39.8783	44.4258	0	0	0	0	0	0	A_44_P1019480	NM_001009689	NM_001009689	rn|1q43	Rn.17464	309175	GO:0001515(opioid peptide activity)|GO:0005100(Rho GTPase activator activity)|GO:0005737(cytoplasm)|GO:0005886(plasma membrane)|GO:0008360(regulation of cell shape)|GO:0012505(endomembrane system)|GO:0015630(microtubule cytoskeleton)|GO:0016020(membrane)|GO:0017049(GTP-Rho binding)|GO:0030036(actin cytoskeleton organization)|GO:0030838(positive regulation of actin filament polymerization)|GO:0031…	ENSRNOT00000028379	TC578825
Fam115e	Rattus norvegicus family with sequence similarity 115, member E (Fam115e), mRNA [NM_001009534]	0.355644	0.0652747	0.000988918	32.5805	41.6857	29.8722	33.5199	34.3494	40.0389	40.0793	44.9388	0	0	0	0	0	0	A_64_P064446	NM_001009534	NM_001009534	rn|4q23	Rn.108070	494321		ENSRNOT00000059395	TC574615
Eva1c	PREDICTED: Rattus norvegicus similar to Protein C21orf63 homolog precursor, transcript variant 1 (RGD1307569), mRNA [XM_001073261]	0.358862	0.0652747	0.00099163	32.4055	41.5641	29.7502	33.3653	34.101	40.1562	39.6558	44.8803	0	0	0	0	0	0	A_43_P17271	XM_001073261	XM_001073261	rn|11q11		360695	GO:0030246(carbohydrate binding)		TC595584
Olr1504	Rattus norvegicus olfactory receptor 1504 (Olr1504), mRNA [NM_001000495]	0.342643	0.0652747	0.000991703	31.9333	40.5017	29.4809	32.678	33.641	39.287	38.6381	43.5799	0	0	0	0	0	0	A_43_P15985	NM_001000495	NM_001000495	rn|10q24	Rn.113473	303296	GO:0004984(olfactory receptor activity)|GO:0007186(G-protein coupled receptor signaling pathway)|GO:0016021(integral to membrane)|GO:0050911(detection of chemical stimulus involved in sensory perception of smell)	ENSRNOT00000050847		Olfactory transduction	rno04740
Tdrd9	tudor domain containing 9 [Source:MGI Symbol;Acc:MGI:1921941] [ENSRNOT00000017118]	0.320224	0.0652747	0.000992134	32.1345	40.1139	29.3524	32.7405	34.3106	39.8834	38.1441	42.3144	0	0	0	0	0	0	A_44_P384821	ENSRNOT00000017118	XM_001072421	rn|6q32	Rn.126122	299343	GO:0003676(nucleic acid binding)|GO:0005524(ATP binding)|GO:0005634(nucleus)|GO:0007140(male meiosis)|GO:0007275(multicellular organismal development)|GO:0007283(spermatogenesis)|GO:0008026(ATP-dependent helicase activity)|GO:0009566(fertilization)|GO:0030154(cell differentiation)|GO:0031047(gene silencing by RNA)|GO:0034587(piRNA metabolic process)|GO:0043046(DNA methylation involved in gamete g…	ENSRNOT00000017118	TC584892
Asic2	Rattus norvegicus acid-sensing (proton-gated) ion channel 2 (Asic2), transcript variant MDEG2, mRNA [NM_012892]	0.343611	0.0652747	0.000995986	33.5192	42.5428	30.7956	34.6804	35.0815	40.9132	40.8641	45.851	0	0	0	0	0	0	A_44_P214914	NM_012892	NM_012892	rn|10q26	Rn.37523	25364	GO:0001101(response to acid)|GO:0003026(regulation of systemic arterial blood pressure by aortic arch baroreceptor feedback)|GO:0005216(ion channel activity)|GO:0005248(voltage-gated sodium channel activity)|GO:0005261(cation channel activity)|GO:0005886(plasma membrane)|GO:0005887(integral to plasma membrane)|GO:0006812(cation transport)|GO:0006814(sodium ion transport)|GO:0007602(phototransduct…	ENSRNOT00000009348	TC576715	Taste transduction // Inflammatory mediator regulation of TRP channels	rno04742 // rno04750
		-0.799227	0.0652747	0.000998733	457.94	263.158	445.468	450.358	477.994	275.681	281.601	232.193	2	2	2	2	2	1	A_64_P111450
Neto1	Rattus norvegicus neuropilin (NRP) and tolloid (TLL)-like 1 (Neto1), mRNA [NM_001107371]	0.326477	0.0652747	0.00100084	33.9893	42.6106	31.7438	34.697	35.5269	40.6495	41.3273	45.8549	0	0	0	0	0	0	A_64_P070821	NM_001107371	NM_001107371	rn|18q13	Rn.132678	307206	GO:0007613(memory)|GO:0008542(visual learning)|GO:0014069(postsynaptic density)|GO:0048169(regulation of long-term neuronal synaptic plasticity)|GO:0060076(excitatory synapse)	ENSRNOT00000019384	TC637731
Cyp2b3	Rattus norvegicus cytochrome P450, family 2, subfamily b, polypeptide 3 (Cyp2b3), mRNA [NM_173294]	0.358476	0.0652747	0.00100279	32.1672	41.2416	29.4843	32.9643	34.053	39.7319	39.5404	44.4525	0	0	0	0	0	0	A_44_P205599	NM_173294	NM_173294	rn|1q21	Rn.4845	286953	GO:0004497(monooxygenase activity)|GO:0005506(iron ion binding)|GO:0005789(endoplasmic reticulum membrane)|GO:0014070(response to organic cyclic compound)|GO:0020037(heme binding)|GO:0042493(response to drug)|GO:0043231(intracellular membrane-bounded organelle)|GO:0070330(aromatase activity)	ENSRNOT00000034845	TC577437	Steroid hormone biosynthesis // Arachidonic acid metabolism // Retinol metabolism // Metabolic pathways // Chemical carcinogenesis	rno00140 // rno00590 // rno00830 // rno01100 // rno05204
		0.343465	0.0652747	0.00100358	31.7877	40.3741	29.8066	32.4446	33.1118	39.2727	38.448	43.4016	0.5	0	0	0	0	0	A_44_P654845	TC600571							TC600571
Dbh	Rattus norvegicus dopamine beta-hydroxylase (dopamine beta-monooxygenase) (Dbh), mRNA [NM_013158]	0.345263	0.0652747	0.00100849	33.6625	42.764	31.1801	34.5401	35.2674	40.4806	41.7673	46.044	0	0	0	0	0	0	A_64_P083610	NM_013158	NM_013158	rn|3p12	Rn.87166	25699	GO:0001816(cytokine production)|GO:0001974(blood vessel remodeling)|GO:0001975(response to amphetamine)|GO:0002443(leukocyte mediated immunity)|GO:0004500(dopamine beta-monooxygenase activity)|GO:0005507(copper ion binding)|GO:0005737(cytoplasm)|GO:0006584(catecholamine metabolic process)|GO:0007613(memory)|GO:0007626(locomotory behavior)|GO:0008306(associative learning)|GO:0008542(visual learnin…	ENSRNOT00000061201	TC575909	Tyrosine metabolism // Metabolic pathways	rno00350 // rno01100
Cdh26	Rattus norvegicus cadherin 26 (Cdh26), mRNA [NM_001191745]	0.346916	0.0652747	0.00101088	33.8816	43.0908	31.3369	35.0276	35.2802	40.7854	42.0712	46.4159	0	0.5	0	0	0	0	A_64_P033959	NM_001191745	NM_001191745	rn|3q43	Rn.228188	311693	GO:0005509(calcium ion binding)|GO:0005886(plasma membrane)|GO:0007156(homophilic cell adhesion)|GO:0016021(integral to membrane)	ENSRNOT00000065643
Cog6	Rattus norvegicus component of oligomeric golgi complex 6 (Cog6), mRNA [NM_001004262]	0.316076	0.0652747	0.00101186	34.3691	42.7863	31.8921	35.0987	36.1164	40.7124	41.8482	45.7985	0	0	0	0	0	0	A_44_P356014	NM_001004262	NM_001004262	rn|2q26	Rn.105874	310411	GO:0000139(Golgi membrane)|GO:0006891(intra-Golgi vesicle-mediated transport)|GO:0015031(protein transport)|GO:0017119(Golgi transport complex)|GO:0070085(glycosylation)	ENSRNOT00000018385	TC634306
Kremen2	Rattus norvegicus kringle containing transmembrane protein 2 (Kremen2), mRNA [NM_001105767]	0.327861	0.0652747	0.00101226	34.2765	43.025	31.7607	35.2418	35.8271	41.452	41.3997	46.2233	0	0	0	0	0	0	A_64_P102101	NM_001105767	NM_001105767	rn|10q12	Rn.218464	287102	GO:0016021(integral to membrane)	ENSRNOT00000005718
Mctp2	Rattus norvegicus multiple C2 domains, transmembrane 2 (Mctp2), mRNA [NM_001191625]	0.319239	0.0652747	0.00101878	30.7326	38.3441	28.3328	31.5351	32.3297	37.3729	36.6208	41.0387	0	0	0	0	0	0	A_64_P086874	NM_001191625	NM_001191625	rn|1q31	Rn.220729	308742	GO:0005509(calcium ion binding)|GO:0005544(calcium-dependent phospholipid binding)|GO:0016021(integral to membrane)	ENSRNOT00000046645
Prl8a4	Rattus norvegicus prolactin family 8, subfamily a, member 4 (Prl8a4), mRNA [NM_021580]	0.339079	0.0652747	0.00102099	34.0146	43.0271	31.418	35.062	35.5639	41.1773	41.5321	46.372	0	0	0	0	0	0	A_64_P164160	NM_021580	NM_021580	rn|17p11	Rn.233731	59088	GO:0005179(hormone activity)|GO:0005576(extracellular region)		TC580292
Tnfrsf11b	Rattus norvegicus tumor necrosis factor receptor superfamily, member 11b (Tnfrsf11b), mRNA [NM_012870]	0.311016	0.0652747	0.00102139	32.9339	40.8766	30.6071	33.44	34.7547	39.0293	39.9095	43.691	0	0	0	0	0	0	A_44_P458021	NM_012870	NM_012870	rn|7q31	Rn.202973	25341	GO:0003674(molecular_function)|GO:0005125(cytokine activity)|GO:0005578(proteinaceous extracellular matrix)|GO:0005615(extracellular space)|GO:0006915(apoptotic process)|GO:0007165(signal transduction)|GO:0007584(response to nutrient)|GO:0010035(response to inorganic substance)|GO:0030198(extracellular matrix organization)|GO:0032026(response to magnesium ion)|GO:0042489(negative regulation of od…	ENSRNOT00000011344	TC575009	Cytokine-cytokine receptor interaction // Osteoclast differentiation	rno04060 // rno04380
Kl	Rattus norvegicus Klotho (Kl), mRNA [NM_031336]	0.344499	0.0652747	0.00102578	30.0874	38.1985	27.9449	30.8655	31.452	36.7666	36.635	41.194	0	0	0	0	0	0	A_64_P041134	NM_031336	NM_031336	rn|12p12	Rn.30061	83504	GO:0002526(acute inflammatory response)|GO:0004566(beta-glucuronidase activity)|GO:0005104(fibroblast growth factor receptor binding)|GO:0005576(extracellular region)|GO:0005886(plasma membrane)|GO:0005975(carbohydrate metabolic process)|GO:0006112(energy reserve metabolic process)|GO:0007568(aging)|GO:0016020(membrane)|GO:0016021(integral to membrane)|GO:0017134(fibroblast growth factor binding)…	ENSRNOT00000001449	TC574291	Pentose and glucuronate interconversions // Starch and sucrose metabolism // Metabolic pathways // Endocrine and other factor-regulated calcium reabsorption	rno00040 // rno00500 // rno01100 // rno04961
Il1rl2	Rattus norvegicus interleukin 1 receptor-like 2 (Il1rl2), mRNA [NM_133575]	0.333181	0.0652747	0.00102581	34.3555	43.2794	31.5636	35.2967	36.206	41.329	41.9181	46.5911	0	0	0	0	0	0	A_64_P134119	NM_133575	NM_133575	rn|9q21	Rn.10235	171106	GO:0004908(interleukin-1 receptor activity)|GO:0016021(integral to membrane)|GO:0032755(positive regulation of interleukin-6 production)|GO:0045582(positive regulation of T cell differentiation)|GO:0050727(regulation of inflammatory response)	ENSRNOT00000019880	TC576460
Cyp3a23/3a1	Rattus norvegicus cytochrome P450, family 3, subfamily a, polypeptide 23/polypeptide 1 (Cyp3a23/3a1), mRNA [NM_013105]	0.288366	0.0652747	0.00102617	33.2499	40.6072	31.2888	33.586	34.8748	39.124	39.4028	43.2949	0	0	0	0	0	0	A_64_P021750	NM_013105	NM_013105	rn|12p11	Rn.91120	25642	GO:0005506(iron ion binding)|GO:0005789(endoplasmic reticulum membrane)|GO:0007568(aging)|GO:0007584(response to nutrient)|GO:0010038(response to metal ion)|GO:0016712(oxidoreductase activity, acting on paired donors, with incorporation or reduction of molecular oxygen, reduced flavin or flavoprotein as one donor, and incorporation of one atom of oxygen)|GO:0017144(drug metabolic process)|GO:0020…	ENSRNOT00000051244	TC576500	Steroid hormone biosynthesis // Linoleic acid metabolism // Retinol metabolism // Metabolic pathways // Chemical carcinogenesis	rno00140 // rno00591 // rno00830 // rno01100 // rno05204
Olr1627	Rattus norvegicus olfactory receptor 1627 (Olr1627), mRNA [NM_001000091]	0.360712	0.0652747	0.00102637	31.8691	40.9331	29.3579	32.76	33.4892	39.3079	39.1766	44.3149	0	0	0	0	0	0	A_44_P109523	NM_001000091	NM_001000091	rn|15p14	Rn.142444	290003	GO:0004930(G-protein coupled receptor activity)|GO:0004984(olfactory receptor activity)|GO:0005886(plasma membrane)|GO:0007186(G-protein coupled receptor signaling pathway)|GO:0016021(integral to membrane)|GO:0050911(detection of chemical stimulus involved in sensory perception of smell)	ENSRNOT00000016674	NP1479570	Olfactory transduction	rno04740
Olr654	Rattus norvegicus olfactory receptor 654 (Olr654), mRNA [NM_001000636]	0.33359	0.0652747	0.00102742	32.2622	40.6712	29.6913	32.9374	34.1577	38.9399	39.5227	43.5509	0	0	0	0	0	0	A_44_P191652	NM_001000636	NM_001000636	rn|3q24	Rn.142846	404829	GO:0004930(G-protein coupled receptor activity)|GO:0004984(olfactory receptor activity)|GO:0005886(plasma membrane)|GO:0007186(G-protein coupled receptor signaling pathway)|GO:0016021(integral to membrane)|GO:0050911(detection of chemical stimulus involved in sensory perception of smell)	ENSRNOT00000042667		Olfactory transduction	rno04740
Olr162	Rattus norvegicus olfactory receptor 162 (Olr162), mRNA [NM_001000950]	0.328897	0.0652747	0.00102787	33.7345	42.3733	31.2431	34.4251	35.5355	40.1637	41.498	45.4581	0	0	0	0	0	0	A_64_P132230	NM_001000950	NM_001000950	rn|1q33	Rn.141841	405295	GO:0004984(olfactory receptor activity)|GO:0007186(G-protein coupled receptor signaling pathway)|GO:0016021(integral to membrane)|GO:0050911(detection of chemical stimulus involved in sensory perception of smell)	ENSRNOT00000075826	TC580349	Olfactory transduction	rno04740
Mc5r	Rattus norvegicus melanocortin 5 receptor (Mc5r), mRNA [NM_013182]	0.329256	0.0652747	0.0010383	33.013	41.504	30.155	33.8978	34.9863	40.3959	39.6946	44.4216	0	0	0	0	0	0	A_64_P053837	NM_013182	NM_013182	rn|18q12.1	Rn.9673	25726	GO:0004977(melanocortin receptor activity)|GO:0005886(plasma membrane)|GO:0016021(integral to membrane)|GO:0030819(positive regulation of cAMP biosynthetic process)|GO:0042562(hormone binding)	ENSRNOT00000022364	TC577906	Neuroactive ligand-receptor interaction	rno04080
RGD1565655	Rattus norvegicus similar to BC049730 protein (RGD1565655), mRNA [NM_001177686]	0.369129	0.0652747	0.00103973	34.0465	43.9742	31.1425	35.6137	35.3833	43.4022	41.7305	46.79	0	0.5	0	0.5	0	0	A_44_P989639	NM_001177686	NM_001177686	rn|1q21	Rn.215013	499097		ENSRNOT00000035648
Tnfrsf26	Rattus norvegicus tumor necrosis factor receptor superfamily, member 26 (Tnfrsf26), mRNA [NM_001108511]	0.332836	0.0652747	0.00104198	32.3347	40.7407	29.7386	33.0379	34.2278	38.9831	39.6057	43.6334	0	0	0	0	0	0	A_64_P084995	NM_001108511	NM_001108511	rn|1q41	Rn.162508	361685		ENSRNOT00000066943	TC582050
		0.324845	0.0652747	0.00104262	31.2031	39.0796	28.7245	31.7012	33.1837	37.3802	38.0417	41.8168	0	0	0	0	0	0	A_64_P106435			rn|7q36
Olr283	Rattus norvegicus olfactory receptor 283 (Olr283), mRNA [NM_001001010]	0.298974	0.0652747	0.00104279	33.1323	40.7586	30.8717	33.5021	35.0231	38.9471	39.8342	43.4946	0	0	0	0	0	0	A_64_P095200	NM_001001010	NM_001001010	rn|1q33	Rn.141758	405384	GO:0004930(G-protein coupled receptor activity)|GO:0004984(olfactory receptor activity)|GO:0005886(plasma membrane)|GO:0007186(G-protein coupled receptor signaling pathway)|GO:0016021(integral to membrane)|GO:0050911(detection of chemical stimulus involved in sensory perception of smell)	ENSRNOT00000043307	NP1479356	Olfactory transduction	rno04740
Spink14	Rattus norvegicus serine peptidase inhibitor, Kazal type 14 (Spink14), mRNA [NM_001008875]	0.326656	0.0652747	0.00104294	33.5166	42.0307	30.8943	34.3109	35.3447	39.9297	41.0958	45.0666	0	0	0	0	0	0	A_64_P047470	NM_001008875	NM_001008875	rn|18q11	Rn.142547	408231	GO:0004867(serine-type endopeptidase inhibitor activity)|GO:0005576(extracellular region)|GO:0016787(hydrolase activity)	ENSRNOT00000048335	NP1394729
Fam155a	PREDICTED: Rattus norvegicus family with sequence similarity 155, member A, transcript variant 1 (Fam155a), mRNA [XM_001076507]	0.35054	0.0652747	0.00104353	31.1204	39.6807	28.707	31.7676	32.8866	37.5776	38.6875	42.777	0	0	0	0	0	0	A_44_P648671	XM_001076507	XM_001076507	rn|16q12.5	Rn.45013	498667		ENSRNOT00000073143	TC616218
Rabl2a	Rattus norvegicus RAB, member of RAS oncogene family-like 2A (Rabl2a), mRNA [NM_001013221]	-0.443871	0.0652747	0.00104418	2528.7	1858.88	2380.58	2569.57	2635.94	1271.18	1953.04	2352.42	2	2	2	2	2	2	A_42_P571463	NM_001013221	NM_001013221	rn|7q34	Rn.11822	362987	GO:0005525(GTP binding)|GO:0007264(small GTPase mediated signal transduction)|GO:0007338(single fertilization)|GO:0030317(sperm motility)|GO:0030990(intraflagellar transport particle)|GO:0042384(cilium assembly)|GO:0097225(sperm midpiece)	ENSRNOT00000044262	TC577170
Ctsr	Rattus norvegicus cathepsin R (Ctsr), mRNA [NM_175581]	0.321012	0.0652747	0.00105174	30.6259	38.2577	28.1751	31.2962	32.4065	37.4386	36.4641	40.8703	0	0	0	0	0	0	A_64_P031005	NM_175581	NM_175581	rn|17p14	Rn.106060	290975	GO:0006508(proteolysis)|GO:0008234(cysteine-type peptidase activity)		TC579417
Olr1448	Rattus norvegicus olfactory receptor 1448 (Olr1448), mRNA [NM_001000019]	0.315572	0.0652747	0.00105352	34.4876	42.9223	32.0092	35.0242	36.4294	40.7201	41.88	46.1669	0	0	0	0	0	0	A_44_P527054	NM_001000019	NM_001000019	rn|10q22	Rn.142130	287336	GO:0004930(G-protein coupled receptor activity)|GO:0004984(olfactory receptor activity)|GO:0005886(plasma membrane)|GO:0007186(G-protein coupled receptor signaling pathway)|GO:0016021(integral to membrane)|GO:0050911(detection of chemical stimulus involved in sensory perception of smell)			Olfactory transduction	rno04740
Btnl8	Rattus norvegicus butyrophilin-like 8 (Btnl8), mRNA [NM_212489]	0.35319	0.0652747	0.00105894	33.2934	42.5359	30.4601	34.326	35.094	41.184	40.5302	45.8934	0	0	0	0	0	0	A_64_P076460	NM_212489	NM_212489	rn|20p12	Rn.225191	406160	GO:0016021(integral to membrane)|GO:0050776(regulation of immune response)		TC577291
Vom1r108	Rattus norvegicus vomeronasal 1 receptor 108 (Vom1r108), mRNA [NM_001008957]	0.360809	0.0652747	0.00105993	31.5753	40.5629	29.0496	32.4578	33.2184	38.7864	38.9142	43.988	0	0	0	0	0	0	A_64_P158024	NM_001008957	NM_001008957	rn|7q12	Rn.129736	299649	GO:0016021(integral to membrane)|GO:0016503(pheromone receptor activity)		TC580252
Olr140	Rattus norvegicus olfactory receptor 140 (Olr140), mRNA [NM_001000162]	0.313043	0.0652747	0.0010616	30.8671	38.3367	28.5725	31.182	32.8468	37.0521	37.0162	40.9418	0	0	0	0	0	0	A_64_P131545	NM_001000162	NM_001000162	rn|1q32	Rn.141858	293279	GO:0004930(G-protein coupled receptor activity)|GO:0004984(olfactory receptor activity)|GO:0005886(plasma membrane)|GO:0007186(G-protein coupled receptor signaling pathway)|GO:0016021(integral to membrane)|GO:0050911(detection of chemical stimulus involved in sensory perception of smell)	ENSRNOT00000050606	TC580340	Olfactory transduction	rno04740
Htr1d	Rattus norvegicus 5-hydroxytryptamine (serotonin) receptor 1D, G protein-coupled (Htr1d), mRNA [NM_012852]	0.34289	0.0652747	0.00106241	31.1189	39.4794	28.7687	31.9977	32.5902	37.9344	37.9647	42.5391	0	0	0	0	0	0	A_43_P15445	NM_012852	NM_012852	rn|5q36	Rn.34834	25323	GO:0004993(serotonin receptor activity)|GO:0005887(integral to plasma membrane)|GO:0007193(adenylate cyclase-inhibiting G-protein coupled receptor signaling pathway)|GO:0007268(synaptic transmission)|GO:0009636(response to toxin)|GO:0014827(intestine smooth muscle contraction)|GO:0040012(regulation of locomotion)|GO:0042310(vasoconstriction)|GO:0050795(regulation of behavior)|GO:0051378(serotonin…	ENSRNOT00000016046	TC579612	cAMP signaling pathway // Neuroactive ligand-receptor interaction // Serotonergic synapse	rno04024 // rno04080 // rno04726
Selp	P-selectin precursor [Source:RefSeq peptide;Acc:NP_037246] [ENSRNOT00000003759]	0.320757	0.0652747	0.00106248	31.1836	38.9469	28.8414	31.6501	33.0594	37.2962	37.8294	41.715	0	0	0	0	0	0	A_64_P166514	ENSRNOT00000003759	BC101919	rn|13q22	Rn.10012	25651	GO:0001530(lipopolysaccharide binding)|GO:0001948(glycoprotein binding)|GO:0002687(positive regulation of leukocyte migration)|GO:0002691(regulation of cellular extravasation)|GO:0005615(extracellular space)|GO:0005634(nucleus)|GO:0005730(nucleolus)|GO:0005737(cytoplasm)|GO:0006954(inflammatory response)|GO:0007157(heterophilic cell-cell adhesion)|GO:0007159(leukocyte cell-cell adhesion)|GO:00082…	ENSRNOT00000003759	TC574564	Cell adhesion molecules (CAMs) // Malaria // Staphylococcus aureus infection	rno04514 // rno05144 // rno05150
Kcnj1	Rattus norvegicus (clone ROMK2) epithelial K+ channel mRNA, complete cds. [L29403]	0.331037	0.0652747	0.00106519	33.0306	41.5723	30.1206	33.7649	35.2065	40.6232	39.7391	44.3547	0	0	0	0	0	0	A_64_P395073	L29403	L29403	rn|8q21	Rn.22609	24521	GO:0001822(kidney development)|GO:0001894(tissue homeostasis)|GO:0005242(inward rectifier potassium channel activity)|GO:0005524(ATP binding)|GO:0005546(phosphatidylinositol-4,5-bisphosphate binding)|GO:0005886(plasma membrane)|GO:0006813(potassium ion transport)|GO:0009791(post-embryonic development)|GO:0015272(ATP-activated inward rectifier potassium channel activity)|GO:0016021(integral to mem…		NP066517	Aldosterone-regulated sodium reabsorption // Gastric acid secretion	rno04960 // rno04971
Vom1r34	Rattus norvegicus vomeronasal 1 receptor 34 (Vom1r34), mRNA [NM_001008947]	0.32986	0.0652747	0.00106526	33.2516	41.7919	30.543	34.0869	35.1248	39.7833	40.7569	44.8354	0	0	0	0	0	0	A_64_P137377	NM_001008947	NM_001008947	rn|1q12	Rn.129431	494293	GO:0016021(integral to membrane)|GO:0016503(pheromone receptor activity)	ENSRNOT00000064246	TC580265
Degs2	Rattus norvegicus delta(4)-desaturase, sphingolipid 2 (Degs2), mRNA [NM_001017457]	0.322809	0.0652747	0.00106547	32.7687	40.9541	30.145	33.392	34.7691	39.2002	39.837	43.8251	0	0	0	0	0	0	A_44_P375502	NM_001017457	NM_001017457	rn|6q32	Rn.166717	314438	GO:0000170(sphingosine hydroxylase activity)|GO:0005789(endoplasmic reticulum membrane)|GO:0006633(fatty acid biosynthetic process)|GO:0006667(sphinganine metabolic process)|GO:0016021(integral to membrane)|GO:0030148(sphingolipid biosynthetic process)|GO:0042284(sphingolipid delta-4 desaturase activity)|GO:0046513(ceramide biosynthetic process)|GO:0055114(oxidation-reduction process)	ENSRNOT00000015855	TC579136	Sphingolipid metabolism // Metabolic pathways	rno00600 // rno01100
	DDB1 and CUL4 associated factor 6 [Source:MGI Symbol;Acc:MGI:1921356] [ENSRNOT00000004199]	0.857606	0.0652747	0.0010678	159.036	289.647	150.043	147.408	179.657	330.312	286.477	252.152	1.5	1	2	2	2	1.5	A_44_P220054	ENSRNOT00000004199	XM_001071288	rn|13q23				ENSRNOT00000004199
RGD1559536	Rattus norvegicus similar to vitellogenin-like 1 precursor (RGD1559536), mRNA [NM_001195484]	0.329839	0.0652747	0.00106839	33.3363	41.905	30.4011	34.0389	35.569	40.9432	40.0784	44.6933	0	0	0	0	0	0	A_64_P047296	NM_001195484	NM_001195484	rn|18q11	Rn.115376	498855		ENSRNOT00000060113	TC627030
Vom1r93	Rattus norvegicus vomeronasal 1 receptor 93 (Vom1r93), mRNA [NM_001008971]	0.354641	0.0652747	0.00107008	33.7545	43.1627	30.7383	34.8157	35.7093	41.9176	41.096	46.4746	0	0	0	0	0	0	A_64_P086775	NM_001008971	NM_001008971	rn|4q34	Rn.10142	497787	GO:0005886(plasma membrane)|GO:0016021(integral to membrane)|GO:0016503(pheromone receptor activity)|GO:0019236(response to pheromone)	ENSRNOT00000023849	TC580191
Ebf2	Rattus norvegicus early B-cell factor 2 (Ebf2), mRNA [NM_001108383]	0.338111	0.0652747	0.00107127	33.3962	42.2324	30.6567	34.5673	34.9645	40.8488	40.3803	45.468	0	0	0	0	0	0	A_64_P115162	NM_001108383	NM_001108383	rn|15p12	Rn.137334	361060	GO:0003677(DNA binding)|GO:0005634(nucleus)|GO:0006351(transcription, DNA-dependent)|GO:0007275(multicellular organismal development)|GO:0045893(positive regulation of transcription, DNA-dependent)|GO:0046872(metal ion binding)|GO:0046983(protein dimerization activity)	ENSRNOT00000016568
Olr1297	Rattus norvegicus olfactory receptor 1297 (Olr1297), mRNA [NM_001000461]	0.332204	0.0652747	0.00107166	33.2814	41.9084	30.3659	34.0406	35.4376	40.9291	40.0381	44.7581	0	0	0	0	0	0	A_64_P032869	NM_001000461	NM_001000461	rn|8q22	Rn.143494	300600	GO:0004930(G-protein coupled receptor activity)|GO:0004984(olfactory receptor activity)|GO:0005886(plasma membrane)|GO:0007186(G-protein coupled receptor signaling pathway)|GO:0016021(integral to membrane)|GO:0050911(detection of chemical stimulus involved in sensory perception of smell)	ENSRNOT00000075687		Olfactory transduction	rno04740
Gucy2g	Rattus norvegicus ksGC mRNA, complete cds. [U33847]	0.330123	0.0652747	0.00107728	32.0577	40.2942	29.522	32.8032	33.8479	38.4669	39.1938	43.222	0	0	0	0	0	0	A_44_P294846	U33847	U33847	rn|1q55	Rn.10198	245708	GO:0004383(guanylate cyclase activity)|GO:0004672(protein kinase activity)|GO:0005524(ATP binding)|GO:0005525(GTP binding)|GO:0005737(cytoplasm)|GO:0005886(plasma membrane)|GO:0009897(external side of plasma membrane)|GO:0016021(integral to membrane)|GO:0035556(intracellular signal transduction)	ENSRNOT00000063957	TC625457
Olr1690	Rattus norvegicus olfactory receptor 1690 (Olr1690), mRNA [NM_001000274]	0.347633	0.0652747	0.00107843	32.964	41.9628	30.1818	33.8919	34.8181	40.6776	40.0443	45.1664	0	0	0	0	0	0	A_44_P503376	NM_001000274	NM_001000274	rn|20p12	Rn.142687	294162	GO:0004930(G-protein coupled receptor activity)|GO:0004984(olfactory receptor activity)|GO:0005886(plasma membrane)|GO:0007186(G-protein coupled receptor signaling pathway)|GO:0016021(integral to membrane)|GO:0050911(detection of chemical stimulus involved in sensory perception of smell)	ENSRNOT00000049250		Olfactory transduction	rno04740
Olr1385	Rattus norvegicus olfactory receptor 1385 (Olr1385), mRNA [NM_214833]	0.330118	0.0652747	0.00108086	31.9299	40.0877	29.8366	32.5214	33.4318	38.209	38.9501	43.104	0	0	0	0	0	0	A_44_P132783	NM_214833	NM_214833	rn|10q21	Rn.142180	287236	GO:0004930(G-protein coupled receptor activity)|GO:0004984(olfactory receptor activity)|GO:0005886(plasma membrane)|GO:0007186(G-protein coupled receptor signaling pathway)|GO:0016021(integral to membrane)|GO:0050911(detection of chemical stimulus involved in sensory perception of smell)	ENSRNOT00000072557	TC580355	Olfactory transduction	rno04740
Fam135b	PREDICTED: Rattus norvegicus similar to RIKEN cDNA 1700010C24 (RGD1308133), mRNA [XM_001072719]	0.333221	0.0652747	0.00108427	32.8772	41.3939	30.6371	33.4284	34.5659	39.1843	40.4414	44.5559	0	0	0	0	0	0	A_44_P321594	ENSRNOT00000006966	XM_001072719	rn|7q34		315069		ENSRNOT00000006966
Wdr70	Rattus norvegicus WD repeat domain 70 (Wdr70), mRNA [NM_001013909]	-0.885501	0.0652747	0.0010845	2905.71	1571.66	1693.38	3180.95	3842.8	1133.92	2250.34	1330.72	2	2	2	2	2	2	A_42_P644551	NM_001013909	NM_001013909	rn|2q16	Rn.17260	294783		ENSRNOT00000060146	TC576365
		0.33501	0.0652747	0.00108542	32.0697	40.476	29.6672	32.8259	33.7159	38.8158	39.13	43.4822	0	0	0	0	0	0	A_64_P053586
Cml3	Probable N-acetyltransferase CML3 [Source:UniProtKB/Swiss-Prot;Acc:Q9QXS4] [ENSRNOT00000021103]	0.355602	0.0652747	0.00108655	32.6577	41.8006	29.981	33.6186	34.3736	40.2627	39.9262	45.2128	0	0	0	0	0	0	A_44_P358440	ENSRNOT00000021103	XM_001074100	rn|4q34	Rn.198165	113892	GO:0001702(gastrulation with mouth forming second)|GO:0008080(N-acetyltransferase activity)|GO:0016021(integral to membrane)	ENSRNOT00000021103	TC582218
Hoxa11	Rattus norvegicus homeobox A11 (Hoxa11), mRNA [NM_001129878]	0.367915	0.0652747	0.00108831	33.2719	42.9711	30.9642	34.3114	34.5401	43.6665	40.438	44.8089	0	0	0	0.5	0	0	A_64_P006458	NM_001129878	NM_001129878	rn|4q24	Rn.224575	368057	GO:0001501(skeletal system development)|GO:0001656(metanephros development)|GO:0001658(branching involved in ureteric bud morphogenesis)|GO:0001759(organ induction)|GO:0003700(sequence-specific DNA binding transcription factor activity)|GO:0005634(nucleus)|GO:0005667(transcription factor complex)|GO:0005730(nucleolus)|GO:0005737(cytoplasm)|GO:0007275(multicellular organismal development)|GO:00075…	ENSRNOT00000010256	TC592091
Fam124a	PREDICTED: Rattus norvegicus family with sequence similarity 124A (Fam124a), mRNA [XM_001080220]	0.353326	0.0652747	0.00109326	33.8257	43.2264	31.0079	34.7847	35.6844	41.6935	41.28	46.7058	0	0	0	0	0	0	A_44_P899938	XM_001080220	XM_001080220	rn|15p12		691938			TC602104
Olr127	Rattus norvegicus olfactory receptor 127 (Olr127), mRNA [NM_001001026]	0.33551	0.0652747	0.00109355	31.8913	40.2659	29.3206	32.6145	33.739	38.7283	38.9627	43.1067	0	0	0	0	0	0	A_44_P245393	NM_001001026	NM_001001026	rn|1q32	Rn.141868	405911	GO:0004930(G-protein coupled receptor activity)|GO:0004984(olfactory receptor activity)|GO:0005886(plasma membrane)|GO:0007186(G-protein coupled receptor signaling pathway)|GO:0016021(integral to membrane)|GO:0050911(detection of chemical stimulus involved in sensory perception of smell)	ENSRNOT00000045417	NP1396661	Olfactory transduction	rno04740
Olr830	Rattus norvegicus olfactory receptor 830 (Olr830), mRNA [NM_001000900]	0.315091	0.0652747	0.00109449	32.4814	40.3428	29.934	33.0665	34.4438	38.7352	39.183	43.1104	0	0	0	0	0	0	A_44_P153825	NM_001000900	NM_001000900	rn|4q42	Rn.143080	405210	GO:0004930(G-protein coupled receptor activity)|GO:0004984(olfactory receptor activity)|GO:0005886(plasma membrane)|GO:0007186(G-protein coupled receptor signaling pathway)|GO:0016021(integral to membrane)|GO:0050911(detection of chemical stimulus involved in sensory perception of smell)	ENSRNOT00000017843	NP1479458	Olfactory transduction	rno04740
Dnase1l3	Rattus norvegicus deoxyribonuclease 1-like 3 (Dnase1l3), mRNA [NM_053907]	0.314817	0.0652747	0.00109939	33.1878	41.297	30.8141	33.8325	34.9169	39.5479	40.0682	44.2749	0	0	0	0	0	0	A_44_P1057690	NM_053907	NM_053907	rn|15p14	Rn.29996	116687	GO:0003677(DNA binding)|GO:0004519(endonuclease activity)|GO:0004520(endodeoxyribonuclease activity)|GO:0005634(nucleus)|GO:0006309(apoptotic DNA fragmentation)|GO:0010623(developmental programmed cell death)|GO:0016888(endodeoxyribonuclease activity, producing 5'-phosphomonoesters)	ENSRNOT00000012532	TC578668
Ust5r	Rattus norvegicus integral membrane transport protein UST5r (Ust5r), mRNA [NM_134380]	0.360391	0.0652747	0.00110239	34.1546	43.845	30.8442	35.4036	36.216	42.8771	41.523	47.1349	0	0	0	0	0	0	A_44_P228859	NM_134380	NM_134380	rn|1q43	Rn.81214	171398	GO:0016021(integral to membrane)|GO:0022857(transmembrane transporter activity)	ENSRNOT00000051289	TC576439
RGD1307443	Rattus norvegicus similar to mKIAA0319 protein (RGD1307443), mRNA [NM_001197023]	0.341577	0.0652747	0.0011043	30.0997	38.1404	27.9482	30.8522	31.4988	37.0773	36.2915	41.0524	0	0	0	0	0	0	A_64_P043361	NM_001197023	NM_001197023	rn|17p11	Rn.139250	361244	GO:0001764(neuron migration)|GO:0005769(early endosome)|GO:0005886(plasma membrane)|GO:0016021(integral to membrane)|GO:0031901(early endosome membrane)|GO:2000171(negative regulation of dendrite development)	ENSRNOT00000024536	TC643809
Pfkfb2	Rattus norvegicus 6-phosphofructo-2-kinase/fructose-2,6-biphosphatase 2 (Pfkfb2), transcript variant 3, mRNA [NM_080477]	0.320602	0.0652747	0.00110465	33.0013	41.1827	30.9802	33.9458	34.0778	39.593	39.7008	44.2544	0	0	0	0	0	0	A_42_P820023	NM_080477	NM_080477	rn|13q13	Rn.44844	24640	GO:0003873(6-phosphofructo-2-kinase activity)|GO:0004331(fructose-2,6-bisphosphate 2-phosphatase activity)|GO:0005524(ATP binding)|GO:0005737(cytoplasm)|GO:0006000(fructose metabolic process)|GO:0006003(fructose 2,6-bisphosphate metabolic process)|GO:0006007(glucose catabolic process)|GO:0006089(lactate metabolic process)|GO:0006090(pyruvate metabolic process)|GO:0006096(glycolysis)|GO:0009749(re…		TC574264	Fructose and mannose metabolism // HIF-1 signaling pathway // AMPK signaling pathway // Thyroid hormone signaling pathway	rno00051 // rno04066 // rno04152 // rno04919
Irf2	Rattus norvegicus interferon regulatory factor 2 (Irf2), mRNA [NM_001047086]	0.341589	0.0652747	0.00110501	32.3249	41.0009	29.6404	33.314	34.0203	39.6886	39.2032	44.111	0	0	0	0	0	0	A_64_P073555	NM_001047086	NM_001047086	rn|16q11	Rn.107887	290749	GO:0000975(regulatory region DNA binding)|GO:0003677(DNA binding)|GO:0003700(sequence-specific DNA binding transcription factor activity)|GO:0005634(nucleus)|GO:0005730(nucleolus)|GO:0005925(focal adhesion)|GO:0006355(regulation of transcription, DNA-dependent)	ENSRNOT00000013118	TC617957
Pkp4	PREDICTED: Rattus norvegicus plakophilin 4, transcript variant 1 (Pkp4), mRNA [XM_003749475]	-0.594451	0.0652747	0.00110556	13858.6	9182.78	11578.8	18441.7	11555.4	9947.82	10479.8	7120.71	2	2	2	2	2	2	A_42_P686798	XM_003749475	XM_003749475	rn|3q21	Rn.225920	295625	GO:0000922(spindle pole)|GO:0003674(molecular_function)|GO:0005575(cellular_component)|GO:0005737(cytoplasm)|GO:0005856(cytoskeleton)|GO:0005886(plasma membrane)|GO:0005911(cell-cell junction)|GO:0007043(cell-cell junction assembly)|GO:0008150(biological_process)|GO:0009898(internal side of plasma membrane)|GO:0010628(positive regulation of gene expression)|GO:0030057(desmosome)|GO:0030496(midbod…		TC598469
Olr848	Rattus norvegicus olfactory receptor 848 (Olr848), mRNA [NM_001000402]	0.337224	0.0652747	0.00110568	31.0223	39.2003	28.5829	31.7672	32.7168	37.5903	37.8535	42.157	0	0	0	0	0	0	A_44_P374771	NM_001000402	NM_001000402	rn|5q24	Rn.143205	298044	GO:0004930(G-protein coupled receptor activity)|GO:0004984(olfactory receptor activity)|GO:0005886(plasma membrane)|GO:0007186(G-protein coupled receptor signaling pathway)|GO:0016021(integral to membrane)|GO:0050911(detection of chemical stimulus involved in sensory perception of smell)	ENSRNOT00000039903		Olfactory transduction	rno04740
Runx1t1	Rattus norvegicus runt-related transcription factor 1; translocated to, 1 (cyclin D-related) (Runx1t1), mRNA [NM_001108657]	0.350667	0.0652747	0.00110888	31.7611	40.4934	29.2126	32.4319	33.6389	38.7428	39.0695	43.668	0	0	0	0	0	0	A_64_P086784	NM_001108657	NM_001108657	rn|5q13	Rn.218117	362489	GO:0003677(DNA binding)|GO:0003700(sequence-specific DNA binding transcription factor activity)|GO:0005634(nucleus)|GO:0006355(regulation of transcription, DNA-dependent)|GO:0016363(nuclear matrix)|GO:0042802(identical protein binding)|GO:0042803(protein homodimerization activity)|GO:0045444(fat cell differentiation)|GO:0046872(metal ion binding)|GO:0051101(regulation of DNA binding)	ENSRNOT00000066191		Pathways in cancer // Transcriptional misregulation in cancer // Acute myeloid leukemia	rno05200 // rno05202 // rno05221
Olr775	Rattus norvegicus olfactory receptor 775 (Olr775), mRNA [NM_001000374]	0.356965	0.0652747	0.00110899	31.5841	40.4525	29.2537	32.257	33.2416	38.6427	38.9261	43.7888	0	0	0	0	0	0	A_64_P098415	NM_001000374	NM_001000374	rn|3q34	Rn.142755	296028	GO:0004930(G-protein coupled receptor activity)|GO:0004984(olfactory receptor activity)|GO:0005886(plasma membrane)|GO:0007186(G-protein coupled receptor signaling pathway)|GO:0016021(integral to membrane)|GO:0050911(detection of chemical stimulus involved in sensory perception of smell)	ENSRNOT00000052294		Olfactory transduction	rno04740
Nox3	Rattus norvegicus NADPH oxidase 3 (Nox3), mRNA [NM_001004216]	0.316698	0.0652747	0.00111198	33.1331	41.2563	31.1098	33.6546	34.6347	39.7581	39.848	44.163	0	0	0	0	0	0.5	A_44_P177595	NM_001004216	NM_001004216	rn|1q11	Rn.161761	292279	GO:0001659(temperature homeostasis)|GO:0005737(cytoplasm)|GO:0009590(detection of gravity)|GO:0009629(response to gravity)|GO:0016020(membrane)|GO:0016175(superoxide-generating NADPH oxidase activity)|GO:0016491(oxidoreductase activity)|GO:0042554(superoxide anion generation)|GO:0043020(NADPH oxidase complex)|GO:0048840(otolith development)|GO:0055114(oxidation-reduction process)	ENSRNOT00000022148	TC577506	HIF-1 signaling pathway // Phagosome // Osteoclast differentiation // Leukocyte transendothelial migration	rno04066 // rno04145 // rno04380 // rno04670
	AW527531 UI-R-BO1-ajv-d-02-0-UI.s1 UI-R-BO1 Rattus norvegicus cDNA clone UI-R-BO1-ajv-d-02-0-UI 3', mRNA sequence [AW527531]	0.306181	0.0652747	0.00111243	33.3953	41.2282	30.747	34.0517	35.387	39.7982	39.9883	43.8982	0	0	0	0	0	0	A_64_P006413	AW527531	AW527531	rn|18q11
Olr213	Rattus norvegicus olfactory receptor 213 (Olr213), mRNA [NM_001000735]	0.338948	0.0652747	0.00111376	32.0184	40.4734	29.3001	32.6231	34.1321	38.8882	38.9691	43.5628	0	0	0	0	0	0	A_44_P158659	NM_001000735	NM_001000735	rn|1q33	Rn.141801	404994	GO:0004930(G-protein coupled receptor activity)|GO:0004984(olfactory receptor activity)|GO:0005886(plasma membrane)|GO:0007186(G-protein coupled receptor signaling pathway)|GO:0016021(integral to membrane)|GO:0050911(detection of chemical stimulus involved in sensory perception of smell)	ENSRNOT00000046171
Hpcal4	Rattus norvegicus hippocalcin-like 4 (Hpcal4), mRNA [NM_017357]	0.337522	0.0652747	0.00111755	32.2947	40.8086	29.6155	33.037	34.2315	39.678	38.9046	43.8433	0	0	0	0	0	0.5	A_44_P538538	NM_017357	NM_017357	rn|5q36	Rn.34529	50872	GO:0005246(calcium channel regulator activity)|GO:0005509(calcium ion binding)|GO:0005622(intracellular)|GO:0008022(protein C-terminus binding)|GO:0019904(protein domain specific binding)	ENSRNOT00000074347	TC585150
RGD1561212	Protein RGD1561212 [Source:UniProtKB/TrEMBL;Acc:F1LVY7] [ENSRNOT00000043949]	0.324571	0.0652747	0.00111761	32.1917	40.3112	29.7063	33.0755	33.7932	39.0785	38.5678	43.2873	0	0	0	0	0	0	A_64_P118417	ENSRNOT00000043949	XM_001062565	rn|5q33		502976		ENSRNOT00000043949
Cbx8	Rattus norvegicus chromobox homolog 8 (Cbx8), mRNA [NM_001034078]	0.351876	0.0652747	0.0011187	32.4257	41.4042	29.6962	33.3651	34.2157	39.975	39.5348	44.7029	0	0	0	0	0	0	A_64_P136367	NM_001034078	NM_001034078		Rn.43722	303731	GO:0000122(negative regulation of transcription from RNA polymerase II promoter)|GO:0000151(ubiquitin ligase complex)|GO:0000790(nuclear chromatin)|GO:0000792(heterochromatin)|GO:0003727(single-stranded RNA binding)|GO:0004842(ubiquitin-protein ligase activity)|GO:0005634(nucleus)|GO:0005730(nucleolus)|GO:0016574(histone ubiquitination)|GO:0031519(PcG protein complex)|GO:0035064(methylated histon…	ENSRNOT00000073337	TC578857
Neurod4	Rattus norvegicus neuronal differentiation 4 (Neurod4), mRNA [NM_001105942]	0.324097	0.0652747	0.00111871	31.3307	39.2223	28.9089	31.8299	33.2532	37.4485	38.1777	42.0407	0	0	0	0	0	0	A_64_P098828	NM_001105942	NM_001105942	rn|7q11	Rn.120002	288821	GO:0001764(neuron migration)|GO:0003674(molecular_function)|GO:0003677(DNA binding)|GO:0005575(cellular_component)|GO:0005634(nucleus)|GO:0006351(transcription, DNA-dependent)|GO:0006355(regulation of transcription, DNA-dependent)|GO:0007219(Notch signaling pathway)|GO:0007405(neuroblast proliferation)|GO:0010001(glial cell differentiation)|GO:0035881(amacrine cell differentiation)|GO:0043010(cam…	ENSRNOT00000011167	TC581600
Syt10	Rattus norvegicus synaptotagmin X (Syt10), mRNA [NM_031666]	0.343971	0.0652747	0.0011188	30.3401	38.502	28.0905	30.9117	32.0181	37.06	36.9386	41.5074	0	0	0	0	0	0	A_44_P379342	NM_031666	NM_031666	rn|7q34	Rn.212261	60567	GO:0005215(transporter activity)|GO:0016021(integral to membrane)|GO:0030054(cell junction)|GO:0030672(synaptic vesicle membrane)|GO:0042802(identical protein binding)|GO:0042803(protein homodimerization activity)|GO:0046872(metal ion binding)|GO:0046982(protein heterodimerization activity)	ENSRNOT00000019406	TC578011
Olr540	Rattus norvegicus olfactory receptor 540 (Olr540), mRNA [NM_001000321]	0.367625	0.0652747	0.00111886	33.319	42.9886	30.1844	34.6979	35.0746	42.0479	40.5459	46.3721	0	0	0	0	0	0	A_44_P531703	NM_001000321	NM_001000321	rn|3q24	Rn.142918	295792	GO:0004930(G-protein coupled receptor activity)|GO:0004984(olfactory receptor activity)|GO:0005886(plasma membrane)|GO:0007186(G-protein coupled receptor signaling pathway)|GO:0016021(integral to membrane)|GO:0050911(detection of chemical stimulus involved in sensory perception of smell)	ENSRNOT00000048376		Olfactory transduction	rno04740
Chrdl1	Rattus norvegicus chordin-like 1 (Chrdl1), mRNA [NM_199502]	0.341163	0.0652747	0.00112198	32.233	40.8675	29.5005	33.2464	33.952	39.7635	38.8452	43.9936	0	0	0	0	0	0	A_44_P278408	NM_199502	NM_199502	rn|Xq14	Rn.211154	363455	GO:0001503(ossification)|GO:0001654(eye development)|GO:0001709(cell fate determination)|GO:0005576(extracellular region)|GO:0030182(neuron differentiation)|GO:0030514(negative regulation of BMP signaling pathway)|GO:0048749(compound eye development)	ENSRNOT00000006008	TC574026
Dmgdh	Rattus norvegicus dimethylglycine dehydrogenase (Dmgdh), mRNA [NM_139102]	0.338178	0.0652747	0.00112242	34.2137	43.252	31.1248	35.1141	36.4022	42.1428	41.2855	46.3276	0	0	0	0	0	0	A_44_P454172	NM_139102	NM_139102	rn|2q12	Rn.3646	245961	GO:0004047(aminomethyltransferase activity)|GO:0005542(folic acid binding)|GO:0005739(mitochondrion)|GO:0006544(glycine metabolic process)|GO:0006546(glycine catabolic process)|GO:0006579(betaine catabolic process)|GO:0019695(choline metabolic process)|GO:0035999(tetrahydrofolate interconversion)|GO:0042426(choline catabolic process)|GO:0047865(dimethylglycine dehydrogenase activity)|GO:0050660(f…	ENSRNOT00000032783	TC574773	Glycine, serine and threonine metabolism // Metabolic pathways	rno00260 // rno01100
Cxcl3	Rattus norvegicus chemokine (C-X-C motif) ligand 3 (Cxcl3), mRNA [NM_138522]	0.333734	0.0652747	0.00112408	31.2245	39.3655	28.6849	31.8277	33.161	37.8358	38.1399	42.1209	0	0	0	0	0	0	A_44_P255029	NM_138522	NM_138522	rn|14p22	Rn.10525	171551	GO:0005615(extracellular space)|GO:0006954(inflammatory response)|GO:0006955(immune response)|GO:0007204(elevation of cytosolic calcium ion concentration)|GO:0008009(chemokine activity)|GO:0030593(neutrophil chemotaxis)|GO:0032496(response to lipopolysaccharide)|GO:0071222(cellular response to lipopolysaccharide)	ENSRNOT00000034090	TC584334	Chemokine signaling pathway // TNF signaling pathway // Salmonella infection // Legionellosis	rno04062 // rno04668 // rno05132 // rno05134
Olr50	Rattus norvegicus olfactory receptor 50 (Olr50), mRNA [NM_001000131]	0.34279	0.0652747	0.00112781	29.9186	37.9404	27.6812	30.2497	31.8247	35.99	36.9439	40.8874	0	0	0	0	0	0	A_44_P498726	NM_001000131	NM_001000131	rn|1q32	Rn.141924	293210	GO:0004930(G-protein coupled receptor activity)|GO:0004984(olfactory receptor activity)|GO:0005886(plasma membrane)|GO:0007186(G-protein coupled receptor signaling pathway)|GO:0016021(integral to membrane)|GO:0050911(detection of chemical stimulus involved in sensory perception of smell)	ENSRNOT00000020691	NP1479154	Olfactory transduction	rno04740
Prl5a1	Rattus norvegicus prolactin family 5, subfamily a, member 1 (Prl5a1), mRNA [NM_138527]	0.327488	0.0652747	0.00112926	32.5155	40.8016	29.7569	33.2005	34.5891	39.8395	38.9421	43.6233	0	0	0	0	0	0	A_64_P087276	NM_138527	NM_138527	rn|17p11	Rn.18140	171556	GO:0005179(hormone activity)|GO:0005576(extracellular region)	ENSRNOT00000021982	TC582062
Agmo	Rattus norvegicus alkylglycerol monooxygenase (Agmo), mRNA [NM_001135899]	0.33809	0.0652747	0.00113138	30.8111	38.9373	28.3987	31.2447	32.79	37.028	37.8908	41.8931	0	0	0	0	0	0	A_44_P504133	NM_001135899	NM_001135899	rn|6q21	Rn.152690	362732	GO:0005506(iron ion binding)|GO:0005783(endoplasmic reticulum)|GO:0005789(endoplasmic reticulum membrane)|GO:0006633(fatty acid biosynthetic process)|GO:0006643(membrane lipid metabolic process)|GO:0016021(integral to membrane)|GO:0046485(ether lipid metabolic process)|GO:0050479(glyceryl-ether monooxygenase activity)	ENSRNOT00000032108	TC605208
Olr1638	Rattus norvegicus olfactory receptor 1638 (Olr1638), mRNA [NM_001000834]	0.352679	0.0652747	0.00113152	33.7031	43.0369	30.9434	34.8605	35.3053	41.0451	41.4863	46.5793	0	0	0	0	0	0	A_44_P348901	NM_001000834	NM_001000834	rn|15p14	Rn.142434	405123	GO:0004930(G-protein coupled receptor activity)|GO:0004984(olfactory receptor activity)|GO:0005886(plasma membrane)|GO:0007186(G-protein coupled receptor signaling pathway)|GO:0016021(integral to membrane)|GO:0050911(detection of chemical stimulus involved in sensory perception of smell)	ENSRNOT00000015439	NP1479559	Olfactory transduction	rno04740
Olr1646	Rattus norvegicus olfactory receptor 1646 (Olr1646), mRNA [NM_001000103]	0.338483	0.0652747	0.00113289	33.0074	41.7468	30.2035	33.8757	34.943	40.5683	39.7865	44.8857	0	0	0	0	0	0	A_44_P116379	NM_001000103	NM_001000103	rn|15p13	Rn.142420	290202	GO:0004930(G-protein coupled receptor activity)|GO:0004984(olfactory receptor activity)|GO:0005886(plasma membrane)|GO:0007186(G-protein coupled receptor signaling pathway)|GO:0016021(integral to membrane)|GO:0050911(detection of chemical stimulus involved in sensory perception of smell)	ENSRNOT00000012866	NP1479551	Olfactory transduction	rno04740
Cbln4	Rattus norvegicus cerebellin 4 precursor (Cbln4), mRNA [NM_001109210]	0.352607	0.0652747	0.00113302	32.9646	42.0909	30.5552	33.7546	34.584	39.7251	41.1206	45.4271	0	0	0	0	0	0	A_64_P117139	NM_001109210	NM_001109210	rn|3q42	Rn.75276	499947	GO:0005615(extracellular space)|GO:0005623(cell)|GO:0009306(protein secretion)	ENSRNOT00000005866
Wfdc15b	Rattus norvegicus WAP four-disulfide core domain 15B (Wfdc15b), mRNA [NM_001009179]	0.310526	0.0652747	0.00113525	33.5136	41.5688	31.127	34.0868	35.327	39.7166	40.4402	44.5497	0	0	0	0	0	0	A_64_P075144	NM_001009179	NM_001009179	rn|3q42	Rn.142711	408230	GO:0004867(serine-type endopeptidase inhibitor activity)|GO:0005576(extracellular region)	ENSRNOT00000047560	NP1394718
Mlxipl	Rattus norvegicus MLX interacting protein-like (Mlxipl), mRNA [NM_133552]	0.346406	0.0652747	0.00113582	32.0212	40.7064	29.5588	32.7486	33.7562	39.2261	38.9351	43.958	0	0	0	0	0	0	A_42_P755887	NM_133552	NM_133552		Rn.144656	171078	GO:0000122(negative regulation of transcription from RNA polymerase II promoter)|GO:0003677(DNA binding)|GO:0003700(sequence-specific DNA binding transcription factor activity)|GO:0005515(protein binding)|GO:0005634(nucleus)|GO:0005654(nucleoplasm)|GO:0005667(transcription factor complex)|GO:0005737(cytoplasm)|GO:0005829(cytosol)|GO:0006110(regulation of glycolysis)|GO:0006351(transcription, DNA-…	ENSRNOT00000074230	TC574565	Non-alcoholic fatty liver disease (NAFLD)	rno04932
Ly6al	Rattus norvegicus lymphocyte antigen 6 complex, locus A-like (Ly6al), mRNA [NM_001128099]	0.348613	0.0652747	0.00113649	32.3651	41.2399	29.7046	33.234	34.1567	39.8026	39.4451	44.4721	0	0	0	0	0	0	A_44_P551065	NM_001128099	NM_001128099	rn|7q34	Rn.203167	362935		ENSRNOT00000056556	TC590200
Csprs	Protein Csprs [Source:UniProtKB/TrEMBL;Acc:F1M529] [ENSRNOT00000023184]	0.33365	0.0652747	0.00113901	32.6986	41.245	29.95	33.5186	34.6272	40.0898	39.3883	44.2568	0	0	0	0	0	0	A_44_P417568	ENSRNOT00000023184	XM_001062967	rn|9q35		316579	GO:0004930(G-protein coupled receptor activity)|GO:0016021(integral to membrane)	ENSRNOT00000023184
Cmtm2a	Rattus norvegicus CKLF-like MARVEL transmembrane domain containing 2A (Cmtm2a), mRNA [NM_001013142]	0.35372	0.0652747	0.00114214	30.5155	38.9926	28.3183	30.9616	32.2664	37.1149	37.7166	42.1464	0	0	0	0	0	0	A_64_P050974	NM_001013142	NM_001013142	rn|19p14	Rn.163394	307616	GO:0003714(transcription corepressor activity)|GO:0005634(nucleus)|GO:0005730(nucleolus)|GO:0005737(cytoplasm)|GO:0016021(integral to membrane)|GO:0045892(negative regulation of transcription, DNA-dependent)|GO:2000224(regulation of testosterone biosynthetic process)	ENSRNOT00000061648	TC580122
Olr125	Rattus norvegicus olfactory receptor 125 (Olr125), mRNA [NM_001000740]	0.347126	0.0652747	0.00114263	32.0037	40.6903	29.4461	32.629	33.936	39.161	39.1318	43.7782	0	0	0	0	0	0	A_64_P075810	NM_001000740	NM_001000740	rn|1q32	Rn.141870	405004	GO:0004930(G-protein coupled receptor activity)|GO:0004984(olfactory receptor activity)|GO:0005886(plasma membrane)|GO:0007186(G-protein coupled receptor signaling pathway)|GO:0016021(integral to membrane)|GO:0050911(detection of chemical stimulus involved in sensory perception of smell)	ENSRNOT00000021436	NP1396530	Olfactory transduction	rno04740
Olr637	Rattus norvegicus olfactory receptor 637 (Olr637), mRNA [NM_001001126]	0.340161	0.0652747	0.00114996	30.9473	39.1556	28.5196	31.4274	32.8951	37.7083	37.724	42.0346	0	0	0	0	0	0	A_44_P231337	NM_001001126	NM_001001126	rn|3q24	Rn.142856	406053	GO:0004930(G-protein coupled receptor activity)|GO:0004984(olfactory receptor activity)|GO:0005886(plasma membrane)|GO:0007186(G-protein coupled receptor signaling pathway)|GO:0016021(integral to membrane)|GO:0050911(detection of chemical stimulus involved in sensory perception of smell)	ENSRNOT00000044856
Zfp238	Rattus norvegicus zinc finger protein 238 (Zfp238), mRNA [NM_022678]	-1.39244	0.0652747	0.00115093	301.776	116.521	306.544	344.813	253.971	71.9465	177.438	100.178	2	2	2	1	1	0.5	A_44_P267985	NM_022678	NM_022678	rn|13q25	Rn.207206	64619	GO:0000122(negative regulation of transcription from RNA polymerase II promoter)|GO:0001701(in utero embryonic development)|GO:0005634(nucleus)|GO:0006351(transcription, DNA-dependent)|GO:0007519(skeletal muscle tissue development)|GO:0021549(cerebellum development)|GO:0021766(hippocampus development)|GO:0021987(cerebral cortex development)|GO:0043565(sequence-specific DNA binding)|GO:0045892(neg…	ENSRNOT00000005849	TC578021
Kcnk16	Rattus norvegicus potassium channel, subfamily K, member 16 (Kcnk16), mRNA [NM_001109520]	0.341398	0.0652747	0.00116047	33.6776	42.6651	30.992	34.3991	35.6419	40.9423	41.2374	45.8157	0	0	0	0	0	0	A_64_P055965	NM_001109520	NM_001109520	rn|15p16	Rn.150710	688996	GO:0005267(potassium channel activity)|GO:0006813(potassium ion transport)|GO:0016021(integral to membrane)	ENSRNOT00000008461	TC607021
Olr488	Rattus norvegicus olfactory receptor 488 (Olr488), mRNA [NM_001000308]	0.365572	0.0652747	0.00116056	33.4124	43.0455	30.3616	34.758	35.1176	41.9353	40.679	46.5222	0	0	0	0	0	0	A_64_P045720	NM_001000308	NM_001000308	rn|3q24	Rn.142951	295754	GO:0004930(G-protein coupled receptor activity)|GO:0004984(olfactory receptor activity)|GO:0005886(plasma membrane)|GO:0007186(G-protein coupled receptor signaling pathway)|GO:0016021(integral to membrane)|GO:0050911(detection of chemical stimulus involved in sensory perception of smell)	ENSRNOT00000012929	NP1479169	Olfactory transduction	rno04740
RGD1560112	PREDICTED: Rattus norvegicus similar to Urinary protein 2 precursor (RUP-2) (RGD1560112), mRNA [XM_001061654]	0.326578	0.0652747	0.0011618	32.3404	40.5547	29.7262	33.0669	34.228	38.676	39.5069	43.4813	0	0	0	0	0	0	A_64_P010915	XM_001061654	XM_001061654	rn|8q21		363044			TC635796
Olr209	Rattus norvegicus olfactory receptor 209 (Olr209), mRNA [NM_001000736]	0.319062	0.0652747	0.00117328	31.2858	39.03	28.9096	32.2064	32.7415	37.8409	37.3453	41.9038	0	0	0	0	0	0	A_44_P452032	NM_001000736	NM_001000736	rn|1q33	Rn.141803	404995	GO:0004930(G-protein coupled receptor activity)|GO:0004984(olfactory receptor activity)|GO:0005886(plasma membrane)|GO:0007186(G-protein coupled receptor signaling pathway)|GO:0016021(integral to membrane)|GO:0050911(detection of chemical stimulus involved in sensory perception of smell)	ENSRNOT00000041335	NP1396617
Irak3	Rattus norvegicus interleukin-1 receptor-associated kinase 3 (Irak3), mRNA [NM_001108101]	0.342432	0.0652747	0.00117698	33.1473	42.0289	30.6734	33.887	34.8815	39.6939	41.1181	45.2747	0	0	0	0	0	0	A_64_P158913	NM_001108101	NM_001108101	rn|7q22	Rn.147737	314870	GO:0000287(magnesium ion binding)|GO:0003674(molecular_function)|GO:0004672(protein kinase activity)|GO:0004674(protein serine/threonine kinase activity)|GO:0005524(ATP binding)|GO:0005575(cellular_component)|GO:0005634(nucleus)|GO:0005737(cytoplasm)|GO:0006468(protein phosphorylation)|GO:0008150(biological_process)|GO:0010933(positive regulation of macrophage tolerance induction)|GO:0010936(nega…	ENSRNOT00000005686		Apoptosis // Neurotrophin signaling pathway	rno04210 // rno04722
Psg29	Rattus norvegicus pregnancy-specific glycoprotein 29 (Psg29), mRNA [NM_001025641]	0.344188	0.0652747	0.00117922	33.8772	43.0018	31.0343	34.8045	35.7928	41.2652	41.5154	46.225	0	0	0	0	0	0	A_64_P055418	NM_001025641	NM_001025641	rn|1q21	Rn.154014	292666	GO:0007565(female pregnancy)	ENSRNOT00000043333	TC576113
Fmn1	Rattus norvegicus similar to formin (LOC296512), mRNA [XM_231006]	0.350496	0.0652747	0.00117997	34.5787	44.0875	31.3218	35.733	36.6811	42.9618	41.9003	47.4003	0	0	0	0	0	0	A_64_P109914	XM_231006	XM_231006	rn|3q34		296512	GO:0003677(DNA binding)|GO:0005912(adherens junction)|GO:0010467(gene expression)|GO:0017124(SH3 domain binding)|GO:0030838(positive regulation of actin filament polymerization)|GO:0035136(forelimb morphogenesis)|GO:0035137(hindlimb morphogenesis)|GO:0048705(skeletal system morphogenesis)|GO:0051127(positive regulation of actin nucleation)
Scgb1d2	Rattus norvegicus secretoglobin, family 1D, member 2 (Scgb1d2), mRNA [NM_177482]	0.326711	0.0652747	0.00118056	31.0702	38.9676	28.7897	31.8573	32.5637	37.8594	37.285	41.7586	0	0	0	0	0	0	A_64_P061760	NM_177482	NM_177482	rn|1q43	Rn.10393	309203	GO:0005496(steroid binding)|GO:0005576(extracellular region)	ENSRNOT00000027492	TC607997
Arhgap40	Rho GTPase activating protein 40 [Source:MGI Symbol;Acc:MGI:3649852] [ENSRNOT00000040516]	0.311901	0.0652747	0.00118878	33.0642	41.0177	30.4111	33.708	35.0734	39.4459	39.8708	43.7365	0	0	0	0	0	0	A_44_P347118	ENSRNOT00000040516	XM_230802	rn|3q42		296323	GO:0005622(intracellular)|GO:0007165(signal transduction)	ENSRNOT00000040516
Agxt2	Rattus norvegicus alanine-glyoxylate aminotransferase 2 (Agxt2), mRNA [NM_031835]	0.31638	0.0652747	0.00119065	33.2115	41.3442	30.4796	33.9707	35.1841	39.5098	40.3044	44.2184	0	0	0	0	0	0	A_44_P313644	NM_031835	NM_031835	rn|2q16	Rn.1874	83784	GO:0005739(mitochondrion)|GO:0005759(mitochondrial matrix)|GO:0008453(alanine-glyoxylate transaminase activity)|GO:0009436(glyoxylate catabolic process)|GO:0016223(beta-alanine-pyruvate transaminase activity)|GO:0019265(glycine biosynthetic process, by transamination of glyoxylate)|GO:0019481(L-alanine catabolic process, by transamination)|GO:0030170(pyridoxal phosphate binding)|GO:0045429(positi…	ENSRNOT00000024035	TC577020	Alanine, aspartate and glutamate metabolism // Glycine, serine and threonine metabolism // Metabolic pathways	rno00250 // rno00260 // rno01100
Neu3	Rattus norvegicus sialidase 3 (membrane sialidase) (Neu3), mRNA [NM_054010]	0.334794	0.0652747	0.00119104	30.3182	38.2289	28.0156	30.8315	32.1076	36.6366	36.9801	41.07	0	0	0	0	0	0	A_43_P13023	NM_054010	NM_054010	rn|1q32	Rn.67067	117185	GO:0005886(plasma membrane)|GO:0005975(carbohydrate metabolic process)|GO:0016997(alpha-sialidase activity)|GO:0052794(exo-alpha-(2->3)-sialidase activity)|GO:0052795(exo-alpha-(2->6)-sialidase activity)|GO:0052796(exo-alpha-(2->8)-sialidase activity)		TC575795	Other glycan degradation // Sphingolipid metabolism	rno00511 // rno00600
Eif4e3	Rattus norvegicus eukaryotic translation initiation factor 4E family member 3 (Eif4e3), mRNA [NM_001106612]	1.20865	0.0652747	0.00119189	143.804	330.616	177.567	203.722	50.1244	323.863	178.403	489.582	1.7	1.8	0.5	2	1.2	2	A_42_P526712	NM_001106612	NM_001106612	rn|4q34	Rn.22427	297481	GO:0003743(translation initiation factor activity)|GO:0005737(cytoplasm)	ENSRNOT00000013719	TC618157
Vsnl1	Rattus norvegicus visinin-like 1 (Vsnl1), mRNA [NM_012686]	-0.185796	0.0652747	0.00119434	55.3005	41.5673	89.4076	34.6982	41.7956	39.9506	39.7892	44.962	0.7	0.1	0.2	0.1	0	0	A_42_P534882	NM_012686	NM_012686	rn|6q14	Rn.105934	24877	GO:0005509(calcium ion binding)|GO:0007417(central nervous system development)|GO:0019722(calcium-mediated signaling)	ENSRNOT00000007609	TC576941
Fbxl8	Rattus norvegicus F-box and leucine-rich repeat protein 8 (Fbxl8), mRNA [NM_001109128]	0.327687	0.0652747	0.00119721	31.0126	38.9301	28.4716	31.2698	33.2964	37.9634	37.4018	41.4252	0	0	0.5	0	0	0	A_64_P149899	NM_001109128	NM_001109128	rn|19q11	Rn.144768	498941		ENSRNOT00000020440	TC597607
Ccl4	Rattus norvegicus chemokine (C-C motif) ligand 4 (Ccl4), mRNA [NM_053858]	0.335386	0.0652747	0.00119723	32.16	40.592	29.7034	33.0742	33.7024	39.329	38.7688	43.6782	0	0	0	0	0	0	A_64_P015460	NM_053858	NM_053858	rn|10q26	Rn.37880	116637	GO:0005615(extracellular space)|GO:0006954(inflammatory response)|GO:0006955(immune response)|GO:0008009(chemokine activity)|GO:0009636(response to toxin)|GO:0030595(leukocyte chemotaxis)|GO:0031726(CCR1 chemokine receptor binding)|GO:0031730(CCR5 chemokine receptor binding)|GO:0032760(positive regulation of tumor necrosis factor production)|GO:0042802(identical protein binding)|GO:0043117(positi…	ENSRNOT00000015199	TC630937	Cytokine-cytokine receptor interaction // Chemokine signaling pathway // NF-kappa B signaling pathway // Toll-like receptor signaling pathway // Cytosolic DNA-sensing pathway // Salmonella infection	rno04060 // rno04062 // rno04064 // rno04620 // rno04623 // rno05132
Epgn	Protein Epgn [Source:UniProtKB/TrEMBL;Acc:D3Z9P6] [ENSRNOT00000003720]	0.316865	0.0652747	0.00119787	34.2632	42.6784	31.5179	35.1071	36.1646	40.5926	41.7283	45.7142	0	0	0	0	0	0	A_64_P109754	ENSRNOT00000003720	XM_001072006	rn|14p22	Rn.100319	289515	GO:0000165(MAPK cascade)|GO:0000187(activation of MAPK activity)|GO:0001525(angiogenesis)|GO:0003674(molecular_function)|GO:0004708(MAP kinase kinase activity)|GO:0005154(epidermal growth factor receptor binding)|GO:0005575(cellular_component)|GO:0005622(intracellular)|GO:0005887(integral to plasma membrane)|GO:0006468(protein phosphorylation)|GO:0008083(growth factor activity)|GO:0008150(biologi…	ENSRNOT00000003720
Olr416	Rattus norvegicus olfactory receptor 416 (Olr416), mRNA [NM_001000387]	0.333327	0.0652747	0.00119854	33.1304	41.7096	30.4535	33.9251	35.0126	39.556	40.7121	44.8606	0	0	0	0	0	0	A_44_P480032	NM_001000387	NM_001000387	rn|3q11	Rn.143025	296678	GO:0004930(G-protein coupled receptor activity)|GO:0004984(olfactory receptor activity)|GO:0005886(plasma membrane)|GO:0007186(G-protein coupled receptor signaling pathway)|GO:0016021(integral to membrane)|GO:0050911(detection of chemical stimulus involved in sensory perception of smell)	ENSRNOT00000049651	TC580199	Olfactory transduction	rno04740
Prl2c1	Rattus norvegicus Prolactin family 2, subfamily c, member 1 (Prl2c1), mRNA [NM_001044271]	0.32201	0.0652747	0.00120305	31.3044	39.145	28.4898	33.098	32.3254	38.6109	37.5455	41.2786	0	0.5	0	0.5	0	0	A_64_P099816	NM_001044271	NM_001044271	rn|17p11	Rn.194900	502122	GO:0005179(hormone activity)|GO:0005576(extracellular region)	ENSRNOT00000059738	NP1490713
Dpyd	Rattus norvegicus dihydropyrimidine dehydrogenase (Dpyd), mRNA [NM_031027]	0.363157	0.0652747	0.00121729	34.2461	44.0633	31.3302	35.3695	36.0386	42.4627	41.9882	47.739	0	0	0	0	0	0	A_44_P431053	NM_031027	NM_031027	rn|2q41	Rn.158382	81656	GO:0002058(uracil binding)|GO:0004158(dihydroorotate oxidase activity)|GO:0005737(cytoplasm)|GO:0005829(cytosol)|GO:0006145(purine base catabolic process)|GO:0006208(pyrimidine base catabolic process)|GO:0006210(thymine catabolic process)|GO:0006212(uracil catabolic process)|GO:0006214(thymidine catabolic process)|GO:0006222(UMP biosynthetic process)|GO:0007584(response to nutrient)|GO:0007623(ci…	ENSRNOT00000055723	TC573950	Pyrimidine metabolism // beta-Alanine metabolism // Pantothenate and CoA biosynthesis // Drug metabolism - other enzymes // Metabolic pathways	rno00240 // rno00410 // rno00770 // rno00983 // rno01100
Egfr	Rattus norvegicus epidermal growth factor receptor (Egfr), mRNA [NM_031507]	0.348034	0.0652747	0.00121748	34.5713	44.0019	31.3455	35.6815	36.6868	42.8338	41.8566	47.3153	0	0	0	0	0	0	A_44_P346408	NM_031507	NM_031507	rn|14q22	Rn.37227	24329	GO:0000186(activation of MAPKK activity)|GO:0000902(cell morphogenesis)|GO:0001889(liver development)|GO:0001892(embryonic placenta development)|GO:0001934(positive regulation of protein phosphorylation)|GO:0001942(hair follicle development)|GO:0001948(glycoprotein binding)|GO:0003682(chromatin binding)|GO:0004713(protein tyrosine kinase activity)|GO:0004716(receptor signaling protein tyrosine ki…	ENSRNOT00000006087	TC590426	MAPK signaling pathway // ErbB signaling pathway // Ras signaling pathway // Rap1 signaling pathway // Calcium signaling pathway // Cytokine-cytokine receptor interaction // HIF-1 signaling pathway // FoxO signaling pathway // Endocytosis // PI3K-Akt signaling pathway // Dorso-ventral axis formation // Focal adhesion // Adherens junction // Gap junction // Regulation of actin cytoskeleton // GnRH…	rno04010 // rno04012 // rno04014 // rno04015 // rno04020 // rno04060 // rno04066 // rno04068 // rno04144 // rno04151 // rno04320 // rno04510 // rno04520 // rno04540 // rno04810 // rno04912 // rno04915 // rno04921 // rno05160 // rno05200 // rno05205 // rno05206 // rno05212 // rno05213 // rno05214 // rno05215 // rno05218 // rno05219 // rno05223
Kcnk13	Rattus norvegicus potassium channel, subfamily K, member 13 (Kcnk13), mRNA [NM_022293]	0.357255	0.0652747	0.00121957	33.476	42.8832	30.704	34.5225	35.2016	41.1554	41.1983	46.2958	0	0	0	0	0	0	A_44_P506980	NM_022293	NM_022293	rn|6q32	Rn.53793	64120	GO:0005244(voltage-gated ion channel activity)|GO:0005267(potassium channel activity)|GO:0016021(integral to membrane)	ENSRNOT00000075794	TC576487
Hoxd1	Rattus norvegicus homeo box D1 (Hoxd1), mRNA [NM_001105884]	0.308723	0.0652747	0.00122002	31.5754	39.1124	28.9534	32.1997	33.5729	38.1064	37.5723	41.6585	0	0	0.5	0	0	0	A_64_P087000	NM_001105884	NM_001105884	rn|3q23	Rn.47291	288151	GO:0003700(sequence-specific DNA binding transcription factor activity)|GO:0005634(nucleus)|GO:0019233(sensory perception of pain)|GO:0030182(neuron differentiation)|GO:0043565(sequence-specific DNA binding)|GO:0048706(embryonic skeletal system development)	ENSRNOT00000002140
Adipoq	Rattus norvegicus adiponectin, C1Q and collagen domain containing (Adipoq), mRNA [NM_144744]	0.328961	0.0652747	0.00122245	30.8646	38.7638	28.5904	31.789	32.2144	37.6412	37.0228	41.6273	0	0	0	0	0	0	A_64_P001089	NM_144744	NM_144744	rn|11q23	Rn.24299	246253	GO:0001666(response to hypoxia)|GO:0001934(positive regulation of protein phosphorylation)|GO:0005102(receptor binding)|GO:0005179(hormone activity)|GO:0005581(collagen)|GO:0005615(extracellular space)|GO:0005783(endoplasmic reticulum)|GO:0006006(glucose metabolic process)|GO:0006635(fatty acid beta-oxidation)|GO:0007584(response to nutrient)|GO:0007623(circadian rhythm)|GO:0009744(response to su…	ENSRNOT00000002492	TC580331	PPAR signaling pathway // AMPK signaling pathway // Adipocytokine signaling pathway // Type II diabetes mellitus // Non-alcoholic fatty liver disease (NAFLD)	rno03320 // rno04152 // rno04920 // rno04930 // rno04932
Spag16	Rattus norvegicus sperm associated antigen 16 (Spag16), mRNA [NM_001134728]	0.365018	0.0652747	0.00122303	32.4375	41.7793	29.6346	33.4322	34.2456	40.4237	39.802	45.1121	0	0	0	0	0	0	A_44_P476160	NM_001134728	NM_001134728	rn|9q32	Rn.48315	501158	GO:0005634(nucleus)|GO:0005737(cytoplasm)|GO:0005874(microtubule)|GO:0005930(axoneme)|GO:0007283(spermatogenesis)|GO:0019901(protein kinase binding)|GO:0035085(cilium axoneme)|GO:0042384(cilium assembly)	ENSRNOT00000068450	TC637964
Sash3	Rattus norvegicus SAM and SH3 domain containing 3 (Sash3), mRNA [NM_001134992]	0.344104	0.0652747	0.00122347	31.4188	39.8895	29.1416	32.4312	32.6836	38.2527	38.3281	43.0878	0	0	0	0	0	0	A_44_P956203	NM_001134992	NM_001134992	rn|Xq35	Rn.15328	317578	GO:0002639(positive regulation of immunoglobulin production)|GO:0002726(positive regulation of T cell cytokine production)|GO:0002821(positive regulation of adaptive immune response)|GO:0005634(nucleus)|GO:0005737(cytoplasm)|GO:0030890(positive regulation of B cell proliferation)|GO:0032729(positive regulation of interferon-gamma production)|GO:0032733(positive regulation of interleukin-10 produc…	ENSRNOT00000006035	TC625343
Olr530	Rattus norvegicus olfactory receptor 530 (Olr530), mRNA [NM_001001376]	0.32917	0.0652747	0.00122388	30.7271	38.6049	28.5117	31.5768	32.0929	37.4846	36.9041	41.426	0	0	0	0	0	0	A_44_P358308	NM_001001376	NM_001001376	rn|3q24	Rn.142926	295786	GO:0004930(G-protein coupled receptor activity)|GO:0004984(olfactory receptor activity)|GO:0005886(plasma membrane)|GO:0007186(G-protein coupled receptor signaling pathway)|GO:0016021(integral to membrane)|GO:0050911(detection of chemical stimulus involved in sensory perception of smell)	ENSRNOT00000051533	TC580329	Olfactory transduction	rno04740
Iqsec3	Rattus norvegicus IQ motif and Sec7 domain 3 (Iqsec3), mRNA [NM_207617]	0.327557	0.0652747	0.00122774	33.7979	42.4141	30.903	34.6534	35.8375	40.6339	41.0063	45.6023	0	0	0	0	0	0	A_64_P037666	NM_207617	NM_207617	rn|4q42	Rn.26766	404781	GO:0005086(ARF guanyl-nucleotide exchange factor activity)|GO:0005543(phospholipid binding)|GO:0005634(nucleus)|GO:0005730(nucleolus)|GO:0005737(cytoplasm)|GO:0005802(trans-Golgi network)|GO:0016192(vesicle-mediated transport)|GO:0030036(actin cytoskeleton organization)|GO:0030054(cell junction)|GO:0032012(regulation of ARF protein signal transduction)|GO:0032857(activation of ARF GTPase activity…	ENSRNOT00000018902	TC619109	Endocytosis	rno04144
Lrrc38	Rattus norvegicus leucine rich repeat containing 38 (Lrrc38), mRNA [NM_001107991]	0.352621	0.0652747	0.00122967	32.4975	41.4954	30.0887	33.5126	33.8913	39.7716	39.7994	44.9153	0	0	0	0	0	0	A_64_P045677	NM_001107991	NM_001107991	rn|5q36	Rn.218649	313681		ENSRNOT00000020483
Col6a1	Protein Col6a1 [Source:UniProtKB/TrEMBL;Acc:D3ZUL3] [ENSRNOT00000001679]	0.320002	0.0652747	0.00123041	30.7574	38.3914	28.3348	31.0625	32.875	36.863	37.2469	41.0644	0	0	0	0	0	0	A_44_P349553	ENSRNOT00000001679	XM_001079629	rn|20p12	Rn.232118	294337	GO:0003674(molecular_function)|GO:0005575(cellular_component)|GO:0005576(extracellular region)|GO:0005765(lysosomal membrane)|GO:0008150(biological_process)|GO:0031012(extracellular matrix)|GO:0042383(sarcolemma)|GO:0043234(protein complex)|GO:0048407(platelet-derived growth factor binding)|GO:0070208(protein heterotrimerization)|GO:0071230(cellular response to amino acid stimulus)	ENSRNOT00000001679	TC631168	PI3K-Akt signaling pathway // Focal adhesion // ECM-receptor interaction // Protein digestion and absorption	rno04151 // rno04510 // rno04512 // rno04974
Cps1	Rattus norvegicus carbamoyl-phosphate synthetase 1 (Cps1), mRNA [NM_017072]	0.34676	0.0652747	0.00123151	31.2127	39.6846	28.8326	31.6974	33.108	37.9751	38.309	42.7695	0	0	0	0	0	0	A_44_P346483	NM_017072	NM_017072	rn|9q32	Rn.53968	497840	GO:0000050(urea cycle)|GO:0001101(response to acid)|GO:0001889(liver development)|GO:0004087(carbamoyl-phosphate synthase (ammonia) activity)|GO:0004175(endopeptidase activity)|GO:0005509(calcium ion binding)|GO:0005524(ATP binding)|GO:0005543(phospholipid binding)|GO:0005730(nucleolus)|GO:0005737(cytoplasm)|GO:0005739(mitochondrion)|GO:0005743(mitochondrial inner membrane)|GO:0005980(glycogen ca…	ENSRNOT00000019023	TC594417	Alanine, aspartate and glutamate metabolism // Arginine and proline metabolism // Nitrogen metabolism // Metabolic pathways // Carbon metabolism // Biosynthesis of amino acids	rno00250 // rno00330 // rno00910 // rno01100 // rno01200 // rno01230
Sele	Rattus norvegicus selectin E (Sele), mRNA [NM_138879]	0.33515	0.0652747	0.00123361	30.0933	37.9589	27.759	30.5661	31.9547	36.4324	36.6586	40.7856	0	0	0	0	0	0	A_64_P019555	NM_138879	NM_138879	rn|13q22	Rn.10359	25544	GO:0002092(positive regulation of receptor internalization)|GO:0002687(positive regulation of leukocyte migration)|GO:0003674(molecular_function)|GO:0004888(transmembrane signaling receptor activity)|GO:0005575(cellular_component)|GO:0005615(extracellular space)|GO:0005901(caveola)|GO:0005905(coated pit)|GO:0006954(inflammatory response)|GO:0007155(cell adhesion)|GO:0007157(heterophilic cell-cell…	ENSRNOT00000030677	TC574410	Cell adhesion molecules (CAMs) // TNF signaling pathway // African trypanosomiasis // Malaria	rno04514 // rno04668 // rno05143 // rno05144
RGD1310647	PREDICTED: Rattus norvegicus isopentenyl-diphosphate Delta-isomerase 2-like (RGD1310647), mRNA [XM_225528]	2.48337	0.0652747	0.00124077	34.0193	190.452	34.6016	33.2977	34.1586	204.552	213.74	153.063	0.5	0	0	2	1.5	1	A_64_P112729	XM_225528	XM_225528	rn|17q12.1		307073	GO:0004452(isopentenyl-diphosphate delta-isomerase activity)|GO:0008299(isoprenoid biosynthetic process)|GO:0016787(hydrolase activity)
	PREDICTED: Rattus norvegicus putative PRAME family member 24-like (RGD1562932), mRNA [XM_003751305]	0.35827	0.0652747	0.00124196	31.9203	40.9178	29.5362	32.6947	33.5301	38.7685	39.6711	44.314	0	0	0	0	0	0	A_64_P121469	ENSRNOT00000042604	XM_003751305	rn|14p22				ENSRNOT00000042604
	Q6XUM4_9PSED (Q6XUM4) Integrase-like protein, partial (6%) [TC644955]	0.346804	0.0652747	0.00124202	34.0262	43.2709	31.1573	34.9906	35.9306	41.4438	41.7769	46.5921	0	0	0	0	0	0	A_64_P080384	TC644955		rn|10q31					TC644955
Gpr55	Protein Gpr55 [Source:UniProtKB/TrEMBL;Acc:F1MAK4] [ENSRNOT00000023546]	0.333574	0.0652747	0.00124268	30.9168	38.9616	28.7806	31.836	32.1339	37.682	37.2781	41.9247	0	0	0	0	0	0	A_64_P036695	ENSRNOT00000023546	XM_001063474	rn|9q35		501177	GO:0004949(cannabinoid receptor activity)|GO:0005887(integral to plasma membrane)|GO:0007202(activation of phospholipase C activity)|GO:0035025(positive regulation of Rho protein signal transduction)|GO:0045453(bone resorption)|GO:0045671(negative regulation of osteoclast differentiation)|GO:0070374(positive regulation of ERK1 and ERK2 cascade)	ENSRNOT00000023546
		-2.25883	0.0652747	0.00124389	437.359	91.3824	404.335	409.292	498.451	82.2221	132.415	59.5099	2	2	2	1	1	1	A_64_P031962			rn|11p12
Plau	Rattus norvegicus plasminogen activator, urokinase (Plau), mRNA [NM_013085]	0.340236	0.0652747	0.0012453	31.7357	40.1682	29.3747	32.3495	33.4828	38.0839	39.1091	43.3116	0	0	0	0	0	0	A_44_P260036	NM_013085	NM_013085	rn|15p16	Rn.6064	25619	GO:0001525(angiogenesis)|GO:0001666(response to hypoxia)|GO:0004252(serine-type endopeptidase activity)|GO:0005615(extracellular space)|GO:0006508(proteolysis)|GO:0007283(spermatogenesis)|GO:0007566(embryo implantation)|GO:0008233(peptidase activity)|GO:0008284(positive regulation of cell proliferation)|GO:0009986(cell surface)|GO:0010469(regulation of receptor activity)|GO:0014823(response to ac…	ENSRNOT00000014273	TC592342	NF-kappa B signaling pathway // Complement and coagulation cascades // Transcriptional misregulation in cancer // Proteoglycans in cancer // MicroRNAs in cancer	rno04064 // rno04610 // rno05202 // rno05205 // rno05206
Plscr5	Rattus norvegicus phospholipid scramblase family, member 5 (Plscr5), mRNA [NM_001191999]	0.327002	0.0652747	0.00124544	32.0111	40.1547	29.3362	32.7569	33.9402	39.1669	38.2772	43.0201	0	0	0	0	0	0	A_64_P118862	NM_001191999	NM_001191999	rn|8q31	Rn.228189	501036		ENSRNOT00000073400
Ptf1a	Rattus norvegicus pancreas specific transcription factor, 1a (Ptf1a), mRNA [NM_053964]	0.341965	0.0652747	0.00124578	32.2347	40.9002	29.5294	33.2332	33.9415	39.5387	39.0768	44.0849	0	0	0	0	0	0	A_64_P104189	NM_053964	NM_053964	rn|17q12.3	Rn.10536	117034	GO:0001077(RNA polymerase II core promoter proximal region sequence-specific DNA binding transcription factor activity involved in positive regulation of transcription)|GO:0003677(DNA binding)|GO:0003700(sequence-specific DNA binding transcription factor activity)|GO:0005622(intracellular)|GO:0005634(nucleus)|GO:0005667(transcription factor complex)|GO:0005737(cytoplasm)|GO:0006355(regulation of …	ENSRNOT00000022727	TC578273
Nos2	Rattus norvegicus nitric oxide synthase 2, inducible (Nos2), mRNA [NM_012611]	0.327906	0.0652747	0.00124958	30.7752	38.6315	28.3974	31.5641	32.3642	37.6438	36.7644	41.4862	0	0	0	0	0	0	A_64_P142492	NM_012611	NM_012611	rn|10q25	Rn.10400	24599	GO:0001542(ovulation from ovarian follicle)|GO:0001666(response to hypoxia)|GO:0001935(endothelial cell proliferation)|GO:0001974(blood vessel remodeling)|GO:0004517(nitric-oxide synthase activity)|GO:0005102(receptor binding)|GO:0005506(iron ion binding)|GO:0005516(calmodulin binding)|GO:0005615(extracellular space)|GO:0005622(intracellular)|GO:0005634(nucleus)|GO:0005737(cytoplasm)|GO:0005777(p…	ENSRNOT00000016133	TC574237	Arginine and proline metabolism // Metabolic pathways // Calcium signaling pathway // HIF-1 signaling pathway // Peroxisome // Salmonella infection // Pertussis // Leishmaniasis // Chagas disease (American trypanosomiasis) // Toxoplasmosis // Amoebiasis // Tuberculosis // Pathways in cancer // Small cell lung cancer	rno00330 // rno01100 // rno04020 // rno04066 // rno04146 // rno05132 // rno05133 // rno05140 // rno05142 // rno05145 // rno05146 // rno05152 // rno05200 // rno05222
Scnn1b	Rattus norvegicus sodium channel, nonvoltage-gated 1, beta (Scnn1b), mRNA [NM_012648]	0.35443	0.0652747	0.00125013	32.2954	41.3072	29.7131	33.1335	34.0395	39.4985	39.6369	44.7862	0	0	0	0	0	0	A_64_P068913	NM_012648	NM_012648	rn|1q36	Rn.9807	24767	GO:0001666(response to hypoxia)|GO:0002028(regulation of sodium ion transport)|GO:0005272(sodium channel activity)|GO:0005515(protein binding)|GO:0006814(sodium ion transport)|GO:0009897(external side of plasma membrane)|GO:0009986(cell surface)|GO:0015280(ligand-gated sodium channel activity)|GO:0016020(membrane)|GO:0016021(integral to membrane)|GO:0016324(apical plasma membrane)|GO:0034706(sodi…	ENSRNOT00000067138	TC575567	Taste transduction // Aldosterone-regulated sodium reabsorption	rno04742 // rno04960
Olr276	Rattus norvegicus olfactory receptor 276 (Olr276), mRNA [NM_001000227]	0.354288	0.0652747	0.00125018	34.0249	43.4957	31.0493	35.1527	35.8728	42.0406	41.4254	47.0211	0	0	0	0	0	0	A_64_P111701	NM_001000227	NM_001000227	rn|1q33	Rn.141763	293431	GO:0004984(olfactory receptor activity)|GO:0007186(G-protein coupled receptor signaling pathway)|GO:0016021(integral to membrane)|GO:0050911(detection of chemical stimulus involved in sensory perception of smell)		NP1479366	Olfactory transduction	rno04740
Opalin	Rattus norvegicus oligodendrocytic myelin paranodal and inner loop protein (Opalin), mRNA [NM_001017386]	0.351684	0.0652747	0.00125019	31.442	40.1122	28.9579	32.1013	33.2669	37.8439	39.1409	43.3517	0	0	0	0	0	0	A_44_P776423	NM_001017386	NM_001017386	rn|1q54	Rn.25053	361757	GO:0005794(Golgi apparatus)|GO:0005886(plasma membrane)	ENSRNOT00000030656	TC575147
Olr81	Rattus norvegicus olfactory receptor 81 (Olr81), mRNA [NM_001001271]	0.35731	0.0652747	0.00125146	32.2536	41.3163	29.6684	33.008	34.0845	39.462	39.7353	44.7516	0	0	0	0	0	0	A_64_P027442	NM_001001271	NM_001001271	rn|1q32	Rn.141905	293224	GO:0004930(G-protein coupled receptor activity)|GO:0004984(olfactory receptor activity)|GO:0005886(plasma membrane)|GO:0007186(G-protein coupled receptor signaling pathway)|GO:0016021(integral to membrane)|GO:0050911(detection of chemical stimulus involved in sensory perception of smell)	ENSRNOT00000043806	TC580330	Olfactory transduction	rno04740
Pde6c	Rattus norvegicus phosphodiesterase 6C, cGMP specific, cone, alpha prime (Pde6c), mRNA [NM_001108522]	0.352903	0.0652747	0.00125164	33.7426	43.0848	30.7802	34.4968	35.9508	41.9286	40.9606	46.3651	0	0	0	0.5	0	0	A_44_P525170	NM_001108522	NM_001108522	rn|1q53	Rn.101160	361752	GO:0003674(molecular_function)|GO:0004114(3',5'-cyclic-nucleotide phosphodiesterase activity)|GO:0005575(cellular_component)|GO:0007601(visual perception)|GO:0007603(phototransduction, visible light)|GO:0008150(biological_process)|GO:0046549(retinal cone cell development)|GO:0046872(metal ion binding)|GO:0050953(sensory perception of light stimulus)	ENSRNOT00000022317		Purine metabolism	rno00230
Mal	Rattus norvegicus mal, T-cell differentiation protein (Mal), mRNA [NM_012798]	0.332191	0.0652747	0.00125634	31.9904	40.2981	29.4236	32.7833	33.7645	39.1787	38.4147	43.3009	0	0	0	0	0	0	A_44_P465329	NM_012798	NM_012798	rn|3q36	Rn.10174	25263	GO:0005783(endoplasmic reticulum)|GO:0006886(intracellular protein transport)|GO:0016021(integral to membrane)|GO:0019898(extrinsic to membrane)|GO:0019911(structural constituent of myelin sheath)|GO:0042552(myelination)|GO:0045121(membrane raft)	ENSRNOT00000020870	TC575873
Rhox9	Rattus norvegicus reproductive homeobox 9 (Rhox9), mRNA [NM_001024874]	0.339241	0.0652747	0.00125679	32.2828	40.8636	29.6739	32.9934	34.1812	39.6682	38.9338	43.9888	0	0	0	0	0	0.5	A_44_P314208	NM_001024874	NM_001024874	rn|Xq11	Rn.144519	298352	GO:0003700(sequence-specific DNA binding transcription factor activity)|GO:0005634(nucleus)|GO:0043565(sequence-specific DNA binding)	ENSRNOT00000072249	TC580706
RGD1561778	Rattus norvegicus similar to dendritic cell-derived immunoglobulin(Ig)-like receptor 1, DIgR1 - mouse (RGD1561778), mRNA [NM_001168284]	-0.887338	0.0652747	0.00125748	86.6597	46.8492	88.0047	89.3865	82.5879	40.9214	52.4559	47.1701	1	1	1	0	1	0	A_44_P176053	NM_001168284	NM_001168284	rn|10q32.2	Rn.101576	303666	GO:0005886(plasma membrane)|GO:0050715(positive regulation of cytokine secretion)	ENSRNOT00000074003
Psmb8	Rattus norvegicus proteasome (prosome, macropain) subunit, beta type, 8 (Psmb8), mRNA [NM_080767]	0.356365	0.0652747	0.00125834	33.854	43.339	30.7501	35.0002	35.8117	42.2022	41.0319	46.783	0	0	0	0	0	0.5	A_44_P182020	NM_080767	NM_080767	rn|20p12	Rn.203098	24968	GO:0004298(threonine-type endopeptidase activity)|GO:0005634(nucleus)|GO:0005737(cytoplasm)|GO:0005839(proteasome core complex)|GO:0019882(antigen processing and presentation)|GO:0045444(fat cell differentiation)|GO:0051603(proteolysis involved in cellular protein catabolic process)	ENSRNOT00000000528	TC631795	Proteasome	rno03050
Olr753	Rattus norvegicus olfactory receptor 753 (Olr753), mRNA [NM_001000921]	0.352445	0.0652747	0.00125914	31.2942	39.9558	28.9803	31.8436	33.0588	38.0707	38.562	43.2347	0	0	0	0	0	0	A_44_P346517	NM_001000921	NM_001000921	rn|3q34	Rn.142770	405237	GO:0004930(G-protein coupled receptor activity)|GO:0004984(olfactory receptor activity)|GO:0005886(plasma membrane)|GO:0007186(G-protein coupled receptor signaling pathway)|GO:0016021(integral to membrane)|GO:0050911(detection of chemical stimulus involved in sensory perception of smell)	ENSRNOT00000043765		Olfactory transduction	rno04740
Pou3f4	Rattus norvegicus POU class 3 homeobox 4 (Pou3f4), mRNA [NM_017252]	0.32082	0.0652747	0.00126045	33.5816	41.9408	30.883	34.3905	35.4715	39.9139	40.9417	44.967	0	0	0	0	0	0	A_64_P044628	NM_017252	NM_017252	rn|Xq31	Rn.33030	29589	GO:0003680(AT DNA binding)|GO:0003690(double-stranded DNA binding)|GO:0003700(sequence-specific DNA binding transcription factor activity)|GO:0005622(intracellular)|GO:0005634(nucleus)|GO:0006366(transcription from RNA polymerase II promoter)|GO:0007605(sensory perception of sound)|GO:0021879(forebrain neuron differentiation)|GO:0043565(sequence-specific DNA binding)|GO:0048839(inner ear developm…	ENSRNOT00000003724	TC579258
Cd40lg	Rattus norvegicus CD40 ligand (Cd40lg), mRNA [NM_053353]	0.383447	0.0652747	0.00126052	32.6604	42.7083	30.0308	33.5591	34.3913	44.4368	39.5828	44.1055	0	0	0	0.5	0	0	A_64_P128867	NM_053353	NM_053353	rn|Xq36	Rn.44218	84349	GO:0002839(positive regulation of immune response to tumor cell)|GO:0003674(molecular_function)|GO:0005125(cytokine activity)|GO:0005164(tumor necrosis factor receptor binding)|GO:0005174(CD40 receptor binding)|GO:0005615(extracellular space)|GO:0005623(cell)|GO:0005886(plasma membrane)|GO:0006954(inflammatory response)|GO:0006955(immune response)|GO:0009897(external side of plasma membrane)|GO:0…	ENSRNOT00000001162	TC580961	Cytokine-cytokine receptor interaction // NF-kappa B signaling pathway // Cell adhesion molecules (CAMs) // T cell receptor signaling pathway // Intestinal immune network for IgA production // Malaria // Toxoplasmosis // Asthma // Autoimmune thyroid disease // Systemic lupus erythematosus // Allograft rejection // Primary immunodeficiency // Viral myocarditis	rno04060 // rno04064 // rno04514 // rno04660 // rno04672 // rno05144 // rno05145 // rno05310 // rno05320 // rno05322 // rno05330 // rno05340 // rno05416
Slc6a14	Rattus norvegicus solute carrier family 6 (amino acid transporter), member 14 (Slc6a14), mRNA [NM_001037544]	0.345197	0.0652747	0.00126435	32.6184	41.4599	29.9334	33.549	34.3727	39.579	39.958	44.8428	0	0	0	0	0	0	A_44_P525412	NM_001037544	NM_001037544	rn|Xq12	Rn.103683	298340	GO:0005328(neurotransmitter:sodium symporter activity)|GO:0009636(response to toxin)|GO:0016021(integral to membrane)|GO:0031526(brush border membrane)	ENSRNOT00000007967	TC576200
		0.344174	0.0652747	0.00127539	31.8355	40.3912	29.3076	32.4182	33.7805	38.8157	38.8444	43.5134	0	0	0	0	0	0	A_64_P063122			rn|4q42
Cuzd1	Rattus norvegicus CUB and zona pellucida-like domains 1 (Cuzd1), mRNA [NM_054005]	0.335598	0.0652747	0.00127662	31.7038	39.9855	29.4907	32.7585	32.8621	38.6081	38.2591	43.0893	0	0	0	0	0	0	A_44_P510481	NM_054005	NM_054005	rn|1q41	Rn.10825	117179	GO:0007565(female pregnancy)|GO:0009755(hormone-mediated signaling pathway)|GO:0016021(integral to membrane)|GO:0030658(transport vesicle membrane)|GO:0032023(trypsinogen activation)|GO:0042588(zymogen granule)|GO:0042589(zymogen granule membrane)	ENSRNOT00000050519	TC575895
Pank1	Rattus norvegicus pantothenate kinase 1 (Pank1), mRNA [NM_001106373]	-0.594398	0.0652747	0.00128673	1539.36	1018.76	1576.71	1667.52	1373.85	837.092	1060.3	1158.89	2	2	2	2	2	2	A_44_P592790	NM_001106373	NM_001106373	rn|1q52	Rn.6581	294088	GO:0004594(pantothenate kinase activity)|GO:0005524(ATP binding)|GO:0005634(nucleus)|GO:0005829(cytosol)|GO:0015937(coenzyme A biosynthetic process)|GO:0016310(phosphorylation)|GO:0030118(clathrin coat)|GO:0055037(recycling endosome)|GO:0071944(cell periphery)	ENSRNOT00000067822	TC607149	Pantothenate and CoA biosynthesis // Metabolic pathways	rno00770 // rno01100
Mcpt8l2	Rattus norvegicus mast cell protease 8-like 2 (Mcpt8l2), mRNA [NM_001135010]	0.341344	0.0652747	0.00128832	34.7989	44.0886	31.8861	35.4798	37.0308	42.7129	42.3394	47.2137	0	0	0	0.5	0	0	A_44_P530801	NM_001135010	NM_001135010	rn|15p12	Rn.154796	408240	GO:0004252(serine-type endopeptidase activity)|GO:0006508(proteolysis)	ENSRNOT00000073555		Neuroactive ligand-receptor interaction // Lysosome // Renin-angiotensin system // Amoebiasis // Systemic lupus erythematosus	rno04080 // rno04142 // rno04614 // rno05146 // rno05322
Gpr137c	Rattus norvegicus G protein-coupled receptor 137C (Gpr137c), mRNA [NM_001134541]	0.314686	0.0652747	0.00128882	31.2623	38.8724	28.8763	31.6045	33.3061	37.5178	37.4951	41.6042	0	0	0	0	0	0	A_64_P122806	NM_001134541	NM_001134541	rn|15p14	Rn.144108	305812		ENSRNOT00000036235
Gimap5	Rattus norvegicus GTPase, IMAP family member 5 (Gimap5), transcript variant 2, mRNA [NM_145680]	0.26703	0.0652747	0.00128946	36.8784	44.3301	34.3627	37.5486	38.7238	42.7688	42.3776	47.8439	0.2	0.2	0.2	0.3	0.2	0.1	A_42_P508185	NM_145680	NM_145680	rn|4q24	Rn.83549	246774	GO:0001659(temperature homeostasis)|GO:0002729(positive regulation of natural killer cell cytokine production)|GO:0002925(positive regulation of humoral immune response mediated by circulating immunoglobulin)|GO:0003674(molecular_function)|GO:0005525(GTP binding)|GO:0005739(mitochondrion)|GO:0005741(mitochondrial outer membrane)|GO:0005764(lysosome)|GO:0010524(positive regulation of calcium ion t…	ENSRNOT00000059156	NP956350
Gabrg2	Rattus norvegicus gamma-aminobutyric acid (GABA) A receptor, gamma 2 (Gabrg2), mRNA [NM_183327]	0.338112	0.0652747	0.0012901	33.1208	41.8719	30.3705	33.8547	35.137	39.9535	40.614	45.0483	0	0	0	0	0	0	A_44_P486909	NM_183327	NM_183327	rn|10q21	Rn.230132	29709	GO:0004890(GABA-A receptor activity)|GO:0005237(inhibitory extracellular ligand-gated ion channel activity)|GO:0005254(chloride channel activity)|GO:0005737(cytoplasm)|GO:0006821(chloride transport)|GO:0007214(gamma-aminobutyric acid signaling pathway)|GO:0007268(synaptic transmission)|GO:0009791(post-embryonic development)|GO:0030054(cell junction)|GO:0030424(axon)|GO:0030534(adult behavior)|GO:…	ENSRNOT00000004619	TC615760	Neuroactive ligand-receptor interaction // Retrograde endocannabinoid signaling // GABAergic synapse // Morphine addiction // Nicotine addiction	rno04080 // rno04723 // rno04727 // rno05032 // rno05033
Musk	Rattus norvegicus muscle, skeletal, receptor tyrosine kinase (Musk), mRNA [NM_031061]	0.337258	0.0652747	0.00129261	30.5167	38.5564	28.2052	30.9949	32.35	36.9575	37.2954	41.4163	0	0	0	0	0	0	A_43_P12498	NM_031061	NM_031061	rn|5q24	Rn.10210	81725	GO:0001934(positive regulation of protein phosphorylation)|GO:0004713(protein tyrosine kinase activity)|GO:0004714(transmembrane receptor protein tyrosine kinase activity)|GO:0005515(protein binding)|GO:0005524(ATP binding)|GO:0005886(plasma membrane)|GO:0005887(integral to plasma membrane)|GO:0006355(regulation of transcription, DNA-dependent)|GO:0007528(neuromuscular junction development)|GO:00…	ENSRNOT00000048457	TC574941
RGD1305422	PREDICTED: Rattus norvegicus similar to mKIAA0226 protein, transcript variant 1 (RGD1305422), mRNA [XM_001065343]	2.39912	0.0652747	0.00129428	166.102	877.192	222.065	240.46	35.7804	728.095	1137.35	766.13	2	2	0	2	2	2	A_64_P139392	XM_001065343	XM_001065343	rn|11q22	Rn.1929	303885	GO:0003674(molecular_function)|GO:0005575(cellular_component)|GO:0005769(early endosome)|GO:0005770(late endosome)|GO:0005794(Golgi apparatus)|GO:0008150(biological_process)|GO:0010507(negative regulation of autophagy)|GO:0045806(negative regulation of endocytosis)		TC595915
Otor	Rattus norvegicus otoraplin (Otor), mRNA [NM_001108960]	0.323972	0.0652747	0.00129505	30.7442	38.4867	28.4181	31.5285	32.286	37.4901	36.7548	41.2153	0	0	0	0	0	0	A_64_P023098	NM_001108960	NM_001108960	rn|3q41	Rn.218530	366206	GO:0001502(cartilage condensation)	ENSRNOT00000034252
Capn11	Rattus norvegicus calpain 11 (Capn11), mRNA [NM_001002806]	0.318074	0.0652747	0.00129542	32.0238	39.9216	29.5646	32.5552	33.9515	38.2065	38.7044	42.8537	0	0	0	0	0	0	A_64_P033134	NM_001002806	NM_001002806	rn|9q12	Rn.123410	408218	GO:0001669(acrosomal vesicle)|GO:0004198(calcium-dependent cysteine-type endopeptidase activity)|GO:0005509(calcium ion binding)|GO:0005622(intracellular)|GO:0006508(proteolysis)	ENSRNOT00000065754	NP1396878
Cytip	Rattus norvegicus cytohesin 1 interacting protein (Cytip), mRNA [NM_001012086]	0.326608	0.0652747	0.00129659	31.1302	39.0357	28.6749	31.5005	33.2151	37.2917	37.8952	41.92	0	0	0	0	0	0	A_44_P480573	NM_001012086	NM_001012086	rn|3q21	Rn.23425	311047	GO:0005737(cytoplasm)|GO:0005769(early endosome)|GO:0005938(cell cortex)|GO:0030155(regulation of cell adhesion)	ENSRNOT00000006387	TC577649
Cntn4	Rattus norvegicus contactin 4 (Cntn4), mRNA [NM_053879]	0.331189	0.0652747	0.00129739	33.8155	42.5415	31.3171	34.4629	35.6666	40.4068	41.3962	45.8214	0	0	0	0	0.5	0	A_43_P15460	NM_053879	NM_053879	rn|4q41	Rn.10117	116658	GO:0005576(extracellular region)|GO:0005886(plasma membrane)|GO:0007155(cell adhesion)|GO:0007399(nervous system development)|GO:0007420(brain development)|GO:0031175(neuron projection development)|GO:0031225(anchored to membrane)|GO:0045665(negative regulation of neuron differentiation)	ENSRNOT00000007788	TC573876
Mas1	Rattus norvegicus MAS1 oncogene (Mas1), mRNA [NM_012757]	0.334182	0.0652747	0.00129757	31.0813	39.1698	28.8471	32.065	32.3317	37.9539	37.3917	42.1637	0	0	0	0	0	0	A_44_P1029253	NM_012757	NM_012757	rn|1q11	Rn.21943	25153	GO:0001595(angiotensin receptor activity)|GO:0001933(negative regulation of protein phosphorylation)|GO:0004930(G-protein coupled receptor activity)|GO:0005886(plasma membrane)|GO:0007186(G-protein coupled receptor signaling pathway)|GO:0007250(activation of NF-kappaB-inducing kinase activity)|GO:0007283(spermatogenesis)|GO:0008284(positive regulation of cell proliferation)|GO:0008584(male gonad …	ENSRNOT00000020100	TC576584	Neuroactive ligand-receptor interaction // Renin-angiotensin system	rno04080 // rno04614
Lama4	PREDICTED: Rattus norvegicus laminin, alpha 4 (Lama4), mRNA [XM_003751975]	0.341597	0.0652747	0.00129827	32.3551	41.0098	29.8644	33.0841	34.1169	39.1221	39.5444	44.3631	0.5	0	0	0	0	0	A_43_P17235	ENSRNOT00000000737	XM_003751975	rn|20q12	Rn.204816	309816	GO:0001568(blood vessel development)|GO:0005102(receptor binding)|GO:0005604(basement membrane)|GO:0005605(basal lamina)|GO:0005606(laminin-1 complex)|GO:0007155(cell adhesion)|GO:0030155(regulation of cell adhesion)|GO:0030334(regulation of cell migration)|GO:0045995(regulation of embryonic development)|GO:0050873(brown fat cell differentiation)|GO:0070062(extracellular vesicular exosome)	ENSRNOT00000000737	TC589671	PI3K-Akt signaling pathway // Focal adhesion // ECM-receptor interaction // African trypanosomiasis // Toxoplasmosis // Amoebiasis // Pathways in cancer // Small cell lung cancer	rno04151 // rno04510 // rno04512 // rno05143 // rno05145 // rno05146 // rno05200 // rno05222
C9	Rattus norvegicus complement component 9 (C9), mRNA [NM_057146]	0.328086	0.0652747	0.00129879	33.8334	42.4729	31.3199	34.7609	35.4194	40.2987	41.3809	45.7391	0	0	0	0	0	0	A_44_P274130	NM_057146	NM_057146	rn|2q16	Rn.10252	117512	GO:0005576(extracellular region)|GO:0005579(membrane attack complex)|GO:0005737(cytoplasm)|GO:0005886(plasma membrane)|GO:0006955(immune response)|GO:0006957(complement activation, alternative pathway)|GO:0006958(complement activation, classical pathway)|GO:0007596(blood coagulation)|GO:0019835(cytolysis)	ENSRNOT00000018545	TC576357	Complement and coagulation cascades // Prion diseases // Amoebiasis // Systemic lupus erythematosus	rno04610 // rno05020 // rno05146 // rno05322
Rbm11	Rattus norvegicus RNA binding motif protein 11 (Rbm11), mRNA [NM_001105898]	0.316475	0.0652747	0.00129959	32.7277	40.7565	30.511	33.669	34.0031	39.26	39.2926	43.7168	0	0	0	0	0	0	A_44_P375658	NM_001105898	NM_001105898	rn|11p11	Rn.154372	288321	GO:0000166(nucleotide binding)|GO:0003676(nucleic acid binding)	ENSRNOT00000047240	TC595717
Cd44	Rattus norvegicus Cd44 molecule (Cd44), mRNA [NM_012924]	0.351801	0.0652747	0.00130046	31.0398	39.6145	28.6141	31.6454	32.8599	37.3559	38.6706	42.8172	0	0	0	0	0	0	A_64_P280765	NM_012924	NM_012924	rn|3q31	Rn.1120	25406	GO:0001558(regulation of cell growth)|GO:0001658(branching involved in ureteric bud morphogenesis)|GO:0001955(blood vessel maturation)|GO:0002246(wound healing involved in inflammatory response)|GO:0002906(negative regulation of mature B cell apoptotic process)|GO:0004415(hyalurononglucosaminidase activity)|GO:0004888(transmembrane signaling receptor activity)|GO:0005154(epidermal growth factor r…	ENSRNOT00000009000	TC575730	ECM-receptor interaction // Hematopoietic cell lineage // Epstein-Barr virus infection // Proteoglycans in cancer // MicroRNAs in cancer	rno04512 // rno04640 // rno05169 // rno05205 // rno05206
Olr446	Rattus norvegicus olfactory receptor 446 (Olr446), mRNA [NM_001001050]	0.315196	0.0652747	0.00130284	33.0388	41.1423	30.625	33.6873	34.804	39.2708	40.0606	44.0956	0	0	0	0	0	0	A_64_P073505	NM_001001050	NM_001001050	rn|3q24	Rn.142984	405937	GO:0004930(G-protein coupled receptor activity)|GO:0004984(olfactory receptor activity)|GO:0005886(plasma membrane)|GO:0007186(G-protein coupled receptor signaling pathway)|GO:0016021(integral to membrane)|GO:0050911(detection of chemical stimulus involved in sensory perception of smell)	ENSRNOT00000071646	NP1396566	Olfactory transduction	rno04740
Olr554	Rattus norvegicus olfactory receptor 554 (Olr554), mRNA [NM_001000323]	0.335096	0.0652747	0.0013032	30.5087	38.4861	28.1707	30.8168	32.5387	36.627	37.3809	41.4503	0	0	0	0	0	0	A_64_P043951	NM_001000323	NM_001000323	rn|3q24	Rn.142909	295797	GO:0004930(G-protein coupled receptor activity)|GO:0004984(olfactory receptor activity)|GO:0005886(plasma membrane)|GO:0007186(G-protein coupled receptor signaling pathway)|GO:0016021(integral to membrane)|GO:0050911(detection of chemical stimulus involved in sensory perception of smell)	ENSRNOT00000013319	NP1479115	Olfactory transduction	rno04740
		0.336208	0.0652747	0.0013046	34.4983	43.5519	31.3429	35.3898	36.7621	42.3516	41.5791	46.7251	0	0	0	0	0	0	A_64_P067903			rn|4q24
Tnni3k	Rattus norvegicus TNNI3 interacting kinase (Tnni3k), mRNA [NM_181769]	0.319825	0.0652747	0.0013064	31.4535	39.252	28.8461	32.6152	32.8993	37.5202	38.1353	42.1005	0	0.5	0	0	0	0	A_64_P052840	NM_181769	NM_181769	rn|2q45	Rn.3434	295531	GO:0004672(protein kinase activity)|GO:0004674(protein serine/threonine kinase activity)|GO:0005524(ATP binding)|GO:0005634(nucleus)|GO:0005737(cytoplasm)|GO:0006468(protein phosphorylation)|GO:0008022(protein C-terminus binding)|GO:0031013(troponin I binding)|GO:0046872(metal ion binding)	ENSRNOT00000030341	TC646914
Rrp7a	Rattus norvegicus ribosomal RNA processing 7 homolog A (S. cerevisiae) (Rrp7a), mRNA [NM_001130568]	-0.431658	0.0652747	0.00130648	2592.5	1919.67	2393.97	3231.05	2152.48	1945.4	2078.11	1735.5	2	2	2	2	2	2	A_42_P463478	NM_001130568	NM_001130568	rn|7q34	Rn.4204	362967	GO:0000166(nucleotide binding)	ENSRNOT00000034983	TC580927	Ribosome biogenesis in eukaryotes	rno03008
Atp1b4	Rattus norvegicus ATPase, (Na+)/K+ transporting, beta 4 polypeptide (Atp1b4), mRNA [NM_053381]	0.352621	0.0652747	0.00130803	33.1682	42.3909	30.5001	34.3637	34.6408	40.8155	40.4365	45.9206	0	0	0	0	0	0	A_43_P12790	NM_053381	NM_053381	rn|Xq11	Rn.160581	84396	GO:0000785(chromatin)|GO:0005515(protein binding)|GO:0005634(nucleus)|GO:0005637(nuclear inner membrane)|GO:0005890(sodium:potassium-exchanging ATPase complex)|GO:0006351(transcription, DNA-dependent)|GO:0006355(regulation of transcription, DNA-dependent)|GO:0006813(potassium ion transport)|GO:0006814(sodium ion transport)|GO:0015672(monovalent inorganic cation transport)	ENSRNOT00000009329	NP332766	cGMP-PKG signaling pathway // cAMP signaling pathway // Cardiac muscle contraction // Adrenergic signaling in cardiomyocytes // Insulin secretion // Thyroid hormone synthesis // Thyroid hormone signaling pathway // Aldosterone-regulated sodium reabsorption // Endocrine and other factor-regulated calcium reabsorption // Proximal tubule bicarbonate reclamation // Salivary secretion // Gastric acid …	rno04022 // rno04024 // rno04260 // rno04261 // rno04911 // rno04918 // rno04919 // rno04960 // rno04961 // rno04964 // rno04970 // rno04971 // rno04972 // rno04973 // rno04974 // rno04976 // rno04978
Vom1r35	Rattus norvegicus vomeronasal 1 receptor 35 (Vom1r35), mRNA [NM_001008919]	0.342938	0.0652747	0.00131041	31.834	40.4111	29.3039	32.5867	33.6114	38.8413	38.8393	43.5526	0	0	0	0	0	0	A_64_P048800	NM_001008919	NM_001008919	rn|1q12	Rn.129430	494268	GO:0016021(integral to membrane)|GO:0016503(pheromone receptor activity)	ENSRNOT00000049179	TC580289
Stfa3	Rattus norvegicus stefin A3 (Stfa3), mRNA [NM_001105877]	0.340858	0.0652747	0.00131125	32.1629	40.7596	29.3312	32.9449	34.2125	39.2684	39.0963	43.914	0	0	0	0	0	0	A_64_P008246	NM_001105877	NM_001105877	rn|11q22	Rn.78016	288075		ENSRNOT00000051936	TC624277
		0.345784	0.0652747	0.0013132	33.4508	42.5123	30.8428	34.3306	35.1789	40.0819	41.565	45.8899	0	0	0	0	0	0	A_64_P062273			rn|11q23
		0.358179	0.0652747	0.00131326	33.8599	43.4016	30.8621	34.9727	35.745	41.6409	41.741	46.8229	0	0	0	0	0	0	A_64_P059465			rn|Xq36
Vom1r101	Rattus norvegicus vomeronasal 1 receptor 101 (Vom1r101), mRNA [NM_173112]	0.332489	0.0652747	0.00131336	32.3769	40.7756	30.0367	32.9152	34.1788	38.5446	39.8689	43.9132	0	0	0	0	0	0	A_64_P143504	NM_173112	NM_173112	rn|4q34	Rn.10227	286892	GO:0005886(plasma membrane)|GO:0016021(integral to membrane)|GO:0016503(pheromone receptor activity)|GO:0019236(response to pheromone)	ENSRNOT00000042796	TC580192
Hivep3	Rattus norvegicus human immunodeficiency virus type I enhancer binding protein 3 (Hivep3), mRNA [NM_001107972]	0.163233	0.0656703	0.00132905	754369	844501	751380	776232	735495	854628	829808	849067	2	2	2	2	2	2	A_64_P164255	NM_001107972	NM_001107972	rn|5q36	Rn.96066	313557	GO:0003677(DNA binding)|GO:0005634(nucleus)|GO:0035914(skeletal muscle cell differentiation)|GO:0045893(positive regulation of transcription, DNA-dependent)|GO:0046872(metal ion binding)	ENSRNOT00000066774
Rnase12	Rattus norvegicus ribonuclease, RNase A family, 12 (non-active) (Rnase12), mRNA [NM_001012209]	0.328604	0.0656703	0.00132979	31.2571	39.2629	28.6696	31.8514	33.2503	37.6312	38.0647	42.0929	0	0	0	0	0	0	A_64_P004539	NM_001012209	NM_001012209	rn|15p14	Rn.51424	364302	GO:0003676(nucleic acid binding)|GO:0005576(extracellular region)|GO:0016892(endoribonuclease activity, producing 3'-phosphomonoesters)	ENSRNOT00000064936	TC605635
Vom1r76	Rattus norvegicus vomeronasal 1 receptor 76 (Vom1r76), mRNA [NM_001009520]	0.326285	0.0656703	0.00132979	31.4356	39.4213	28.8144	31.9781	33.5141	37.8036	38.278	42.1824	0	0	0	0	0	0	A_64_P158040	NM_001009520	NM_001009520	rn|4q24	Rn.129664	494240		ENSRNOT00000040992	TC580362
Defb9	Rattus norvegicus defensin beta 9 (Defb9), mRNA [NM_001037509]	0.353977	0.0656703	0.00133203	34.9019	44.6106	31.7345	36.0347	36.9365	43.1526	42.4841	48.195	0	0	0	0	0	0	A_64_P112485	NM_001037509	NM_001037509	rn|16q12.5	Rn.155420	641633	GO:0005576(extracellular region)|GO:0042742(defense response to bacterium)	ENSRNOT00000058061	TC637066
Lgr6	PREDICTED: Rattus norvegicus leucine-rich repeat-containing G protein-coupled receptor 6 (Lgr6), mRNA [XM_001062538]	0.303729	0.0656703	0.00133213	32.7938	40.4844	30.2979	33.3505	34.733	38.7061	39.4693	43.2777	0	0	0	0	0	0	A_64_P070771	XM_001062538	XM_001062538	rn|13q13		498233	GO:0016021(integral to membrane)|GO:0016500(protein-hormone receptor activity)
Vom1r48	Rattus norvegicus vomeronasal 1 receptor 48 (Vom1r48), mRNA [NM_001008931]	0.328966	0.065755	0.00133856	30.7562	38.6363	28.262	31.3016	32.7049	37.0016	37.4274	41.4799	0	0	0	0	0	0	A_64_P080339	NM_001008931	NM_001008931	rn|1q21	Rn.129419	494279	GO:0016021(integral to membrane)|GO:0016503(pheromone receptor activity)	ENSRNOT00000045994	TC580268
Ankrd7	Rattus norvegicus ankyrin repeat domain 7 (Ankrd7), mRNA [NM_001192012]	0.3257	0.065755	0.00133916	32.034	40.1176	29.6695	32.5924	33.8402	38.0849	39.1271	43.141	0	0	0	0	0	0	A_44_P929048	NM_001192012	NM_001192012	rn|4q21	Rn.228184	502733	GO:0005634(nucleus)	ENSRNOT00000032633
Abcg8	Rattus norvegicus ATP-binding cassette, subfamily G (WHITE), member 8 (Abcg8), mRNA [NM_130414]	0.292552	0.065755	0.00134125	33.9936	41.7317	33.2629	33.8684	34.8495	40.5504	39.9868	44.658	0.5	0	0	0	0	0	A_64_P104718	NM_130414	NM_130414	rn|6q12	Rn.161892	155192	GO:0005524(ATP binding)|GO:0006200(ATP catabolic process)|GO:0007584(response to nutrient)|GO:0007588(excretion)|GO:0010949(negative regulation of intestinal phytosterol absorption)|GO:0015248(sterol transporter activity)|GO:0015914(phospholipid transport)|GO:0015918(sterol transport)|GO:0016021(integral to membrane)|GO:0016324(apical plasma membrane)|GO:0016887(ATPase activity)|GO:0017127(choles…	ENSRNOT00000061871		ABC transporters // Fat digestion and absorption // Bile secretion	rno02010 // rno04975 // rno04976
Olr531	Rattus norvegicus olfactory receptor 531 (Olr531), mRNA [NM_001001051]	0.345817	0.065755	0.00134516	32.5877	41.4191	29.9952	33.3865	34.3813	39.0723	40.4674	44.7176	0	0	0	0	0	0	A_44_P400250	NM_001001051	NM_001001051	rn|3q24	Rn.142925	405939	GO:0004984(olfactory receptor activity)|GO:0007186(G-protein coupled receptor signaling pathway)|GO:0016021(integral to membrane)|GO:0050911(detection of chemical stimulus involved in sensory perception of smell)		NP1396542	Olfactory transduction	rno04740
Fam186b	Rattus norvegicus family with sequence similarity 186, member B (Fam186b), mRNA [NM_001134633]	0.340792	0.065755	0.00134886	34.6909	43.9367	31.5341	35.6388	36.9	42.5815	41.9302	47.2985	0	0	0	0	0	0	A_64_P106042	NM_001134633	NM_001134633	rn|7q36	Rn.220604	500931	GO:0043234(protein complex)	ENSRNOT00000055472
Kcnk3	Rattus norvegicus potassium channel, subfamily K, member 3 (Kcnk3), mRNA [NM_033376]	0.310696	0.065755	0.00135131	33.9339	42.0871	31.932	34.8055	35.0642	40.3509	40.7902	45.1203	0	0	0	0	0	0	A_64_P036900	NM_033376	NM_033376	rn|6q14	Rn.15536	29553	GO:0005252(open rectifier potassium channel activity)|GO:0005515(protein binding)|GO:0005886(plasma membrane)|GO:0007420(brain development)|GO:0008022(protein C-terminus binding)|GO:0016021(integral to membrane)|GO:0022841(potassium ion leak channel activity)|GO:0042493(response to drug)|GO:0042803(protein homodimerization activity)|GO:0046982(protein heterodimerization activity)|GO:0051481(reduc…	ENSRNOT00000013107	TC576426
		0.336051	0.065755	0.00135221	30.8085	38.8885	28.463	31.3059	32.6566	37.1133	37.7223	41.8301	0	0	0	0	0	0	A_64_P047092			rn|2q34
Fut1	Rattus norvegicus fucosyltransferase 1 (Fut1), mRNA [NM_031236]	0.348368	0.065755	0.00135334	30.7425	39.1392	28.4447	31.2312	32.5517	36.9576	38.1172	42.3429	0	0	0	0	0	0	A_64_P080509	NM_031236	NM_031236	rn|1q22	Rn.11382	81919	GO:0006486(protein glycosylation)|GO:0008107(galactoside 2-alpha-L-fucosyltransferase activity)|GO:0016021(integral to membrane)|GO:0032580(Golgi cisterna membrane)|GO:0036065(fucosylation)	ENSRNOT00000028494	TC575106	Glycosphingolipid biosynthesis - lacto and neolacto series // Glycosphingolipid biosynthesis - globo series // Metabolic pathways	rno00601 // rno00603 // rno01100
Gpr113	Rattus norvegicus G protein-coupled receptor 113 (Gpr113), mRNA [NM_001106712]	0.310692	0.065755	0.00135375	32.7495	40.6484	30.1929	33.3378	34.7179	39.3093	39.0862	43.5496	0	0	0	0	0	0	A_64_P071790	NM_001106712	NM_001106712	rn|6q14	Rn.218690	298857	GO:0004930(G-protein coupled receptor activity)|GO:0005886(plasma membrane)|GO:0007218(neuropeptide signaling pathway)|GO:0016021(integral to membrane)	ENSRNOT00000032829
Pde8a	Rattus norvegicus phosphodiesterase 8A (Pde8a), mRNA [NM_198767]	0.325401	0.065755	0.0013555	30.5956	38.3366	28.2072	30.9553	32.6242	36.6316	37.2584	41.1199	0	0	0	0	0	0	A_44_P121092	NM_198767	NM_198767	rn|1q31	Rn.24771	308776	GO:0000156(two-component response regulator activity)|GO:0003674(molecular_function)|GO:0004115(3',5'-cyclic-AMP phosphodiesterase activity)|GO:0005575(cellular_component)|GO:0006355(regulation of transcription, DNA-dependent)|GO:0008150(biological_process)|GO:0046872(metal ion binding)	ENSRNOT00000025797	TC586712	Purine metabolism // Morphine addiction	rno00230 // rno05032
Grm5	Rattus norvegicus glutamate receptor, metabotropic 5 (Grm5), mRNA [NM_017012]	0.303283	0.0659674	0.00136206	32.9544	40.6951	30.3385	33.5084	35.0163	39.6124	39.0387	43.4343	0	0	0	0	0	0	A_64_P091509	NM_017012	NM_017012	rn|1q32	Rn.29972	24418	GO:0000185(activation of MAPKKK activity)|GO:0001639(PLC activating G-protein coupled glutamate receptor activity)|GO:0002029(desensitization of G-protein coupled receptor protein signaling pathway)|GO:0004930(G-protein coupled receptor activity)|GO:0005515(protein binding)|GO:0005516(calmodulin binding)|GO:0005737(cytoplasm)|GO:0005886(plasma membrane)|GO:0005887(integral to plasma membrane)|GO:…	ENSRNOT00000022060	TC574083	Calcium signaling pathway // Neuroactive ligand-receptor interaction // Gap junction // Long-term potentiation // Retrograde endocannabinoid signaling // Glutamatergic synapse // Huntington's disease	rno04020 // rno04080 // rno04540 // rno04720 // rno04723 // rno04724 // rno05016
Slfn3	Rattus norvegicus schlafen 3 (Slfn3), mRNA [NM_053687]	0.32195	0.0661764	0.00137164	33.6273	42.0356	31.7964	34.4909	34.5947	40.2654	40.716	45.1256	0	0	0	0	0	0	A_64_P161399	NM_053687	NM_053687	rn|10q26	Rn.80831	114247	GO:0000122(negative regulation of transcription from RNA polymerase II promoter)|GO:0001933(negative regulation of protein phosphorylation)|GO:0005524(ATP binding)|GO:0005634(nucleus)|GO:0005737(cytoplasm)|GO:0007050(cell cycle arrest)|GO:0008285(negative regulation of cell proliferation)|GO:0042130(negative regulation of T cell proliferation)|GO:1900477(negative regulation of G1/S transition of …	ENSRNOT00000072281
Fscb	Rattus norvegicus fibrous sheath CABYR binding protein (Fscb), mRNA [NM_001271107]	0.365978	0.0661764	0.00137189	33.1104	42.6765	30.3625	33.845	35.1236	41.8636	40.496	45.6698	0	0	0	0.5	0	0	A_44_P606240	NM_001271107	NM_001271107	rn|6q24	Rn.162868	500659	GO:0005509(calcium ion binding)|GO:0005929(cilium)|GO:0018105(peptidyl-serine phosphorylation)	ENSRNOT00000046828	TC585071
G6pc	Rattus norvegicus glucose-6-phosphatase, catalytic subunit (G6pc), mRNA [NM_013098]	0.358711	0.0661764	0.00137561	33.837	43.3878	30.8532	34.9856	35.6722	41.8989	41.3065	46.958	0	0	0	0	0	0	A_44_P330342	NM_013098	NM_013098	rn|10q32.1	Rn.10992	25634	GO:0004346(glucose-6-phosphatase activity)|GO:0005507(copper ion binding)|GO:0005783(endoplasmic reticulum)|GO:0005789(endoplasmic reticulum membrane)|GO:0005977(glycogen metabolic process)|GO:0005980(glycogen catabolic process)|GO:0006094(gluconeogenesis)|GO:0006508(proteolysis)|GO:0006641(triglyceride metabolic process)|GO:0006796(phosphate-containing compound metabolic process)|GO:0008131(prim…	ENSRNOT00000028033	TC638625	Glycolysis / Gluconeogenesis // Galactose metabolism // Starch and sucrose metabolism // Metabolic pathways // FoxO signaling pathway // PI3K-Akt signaling pathway // AMPK signaling pathway // Insulin signaling pathway // Adipocytokine signaling pathway // Carbohydrate digestion and absorption	rno00010 // rno00052 // rno00500 // rno01100 // rno04068 // rno04151 // rno04152 // rno04910 // rno04920 // rno04973
Olr13	Rattus norvegicus olfactory receptor 13 (Olr13), mRNA [NM_001000116]	0.338374	0.0661764	0.00137743	30.8079	38.9501	28.4505	31.2151	32.7582	36.9453	37.8498	42.0553	0	0	0	0	0	0	A_44_P445136	NM_001000116	NM_001000116	rn|1q32	Rn.141953	293075	GO:0004930(G-protein coupled receptor activity)|GO:0004984(olfactory receptor activity)|GO:0005886(plasma membrane)|GO:0007186(G-protein coupled receptor signaling pathway)|GO:0016021(integral to membrane)|GO:0050911(detection of chemical stimulus involved in sensory perception of smell)	ENSRNOT00000045582	NP1478998	Olfactory transduction	rno04740
Rtp1	Rattus norvegicus receptor (chemosensory) transporter protein 1 (Rtp1), mRNA [NM_001105870]	0.357128	0.0661764	0.00137846	31.6877	40.5876	29.3421	32.4111	33.31	38.3403	39.4085	44.0139	0	0	0	0	0	0	A_64_P110409	NM_001105870	NM_001105870	rn|11q23	Rn.218465	288006	GO:0009986(cell surface)|GO:0031849(olfactory receptor binding)|GO:0051205(protein insertion into membrane)	ENSRNOT00000032383
Gucy2c	Rattus norvegicus guanylate cyclase 2C (Gucy2c), mRNA [NM_013170]	0.317921	0.0661764	0.00138037	31.2866	39.001	28.8479	31.7225	33.2896	37.2783	37.9155	41.8091	0	0	0	0	0	0	A_64_P046614	NM_013170	NM_013170	rn|4q43	Rn.10931	25711	GO:0004383(guanylate cyclase activity)|GO:0004672(protein kinase activity)|GO:0005524(ATP binding)|GO:0005525(GTP binding)|GO:0005789(endoplasmic reticulum membrane)|GO:0005886(plasma membrane)|GO:0006182(cGMP biosynthetic process)|GO:0009636(response to toxin)|GO:0015643(toxin binding)|GO:0016021(integral to membrane)|GO:0035556(intracellular signal transduction)|GO:0042127(regulation of cell pr…	ENSRNOT00000012212	TC574139	Purine metabolism	rno00230
Clic5	Rattus norvegicus chloride intracellular channel 5 (Clic5), nuclear gene encoding mitochondrial protein, mRNA [NM_053603]	0.314568	0.0661764	0.00138277	33.1626	41.2401	30.6053	33.9127	34.97	39.4145	40.1235	44.1824	0	0	0	0	0	0	A_64_P054531	NM_053603	NM_053603	rn|9q12	Rn.1838	94272	GO:0002021(response to dietary excess)|GO:0002024(diet induced thermogenesis)|GO:0005247(voltage-gated chloride channel activity)|GO:0005254(chloride channel activity)|GO:0005794(Golgi apparatus)|GO:0005815(microtubule organizing center)|GO:0006821(chloride transport)|GO:0007605(sensory perception of sound)|GO:0008104(protein localization)|GO:0015629(actin cytoskeleton)|GO:0032420(stereocilium)|G…	ENSRNOT00000073667	TC576198
Sv2b	Rattus norvegicus synaptic vesicle glycoprotein 2b (Sv2b), mRNA [NM_057207]	0.339652	0.0661764	0.00138381	32.3195	40.8752	29.6473	32.9651	34.3461	38.8662	39.5552	44.2043	0	0	0	0	0	0	A_44_P328121	NM_057207	NM_057207	rn|1q31	Rn.58137	117556	GO:0001504(neurotransmitter uptake)|GO:0001669(acrosomal vesicle)|GO:0008021(synaptic vesicle)|GO:0016020(membrane)|GO:0016021(integral to membrane)|GO:0022857(transmembrane transporter activity)|GO:0030054(cell junction)|GO:0030672(synaptic vesicle membrane)	ENSRNOT00000015084	TC589130	ECM-receptor interaction	rno04512
Olr641	Rattus norvegicus olfactory receptor 641 (Olr641), mRNA [NM_001000643]	0.354301	0.0663194	0.00139167	34.0901	43.5798	31.0969	35.1283	36.0449	41.6027	42.0264	47.1103	0	0	0	0	0	0	A_44_P494020	NM_001000643	NM_001000643	rn|3q24	Rn.142853	404839	GO:0004930(G-protein coupled receptor activity)|GO:0004984(olfactory receptor activity)|GO:0005886(plasma membrane)|GO:0007186(G-protein coupled receptor signaling pathway)|GO:0016021(integral to membrane)|GO:0050911(detection of chemical stimulus involved in sensory perception of smell)	ENSRNOT00000049517	NP1479105	Olfactory transduction	rno04740
A3galt2	Rattus norvegicus alpha 1,3-galactosyltransferase 2 (A3galt2), mRNA [NM_138524]	0.3455	0.0663194	0.00139398	33.3363	42.3702	30.4207	34.3313	35.257	41.0549	40.3537	45.7021	0	0	0	0	0	0	A_44_P552830	NM_138524	NM_138524	rn|5q36	Rn.37737	171553	GO:0006486(protein glycosylation)|GO:0006688(glycosphingolipid biosynthetic process)|GO:0016021(integral to membrane)|GO:0016757(transferase activity, transferring glycosyl groups)|GO:0032580(Golgi cisterna membrane)|GO:0046872(metal ion binding)|GO:0047276(N-acetyllactosaminide 3-alpha-galactosyltransferase activity)	ENSRNOT00000007851	TC596215
Fkbp6	Rattus norvegicus FK506 binding protein 6 (Fkbp6), mRNA [NM_001105922]	0.316714	0.0663194	0.00139542	31.1149	38.7533	28.5934	31.5679	33.1835	37.1392	37.6686	41.4522	0	0	0	0	0	0	A_44_P126055	NM_001105922	NM_001105922	rn|12q12	Rn.218459	288597	GO:0000413(protein peptidyl-prolyl isomerization)|GO:0003755(peptidyl-prolyl cis-trans isomerase activity)|GO:0005528(FK506 binding)|GO:0006457(protein folding)|GO:0007283(spermatogenesis)|GO:0016020(membrane)|GO:0018208(peptidyl-proline modification)	ENSRNOT00000001971
Rit2	Rattus norvegicus Ras-like without CAAX 2 (Rit2), mRNA [NM_001013060]	0.320057	0.0663194	0.00139553	30.8505	38.5091	28.463	31.1303	32.9583	36.9312	37.2994	41.2968	0	0	0	0	0	0	A_43_P15072	NM_001013060	NM_001013060	rn|18p12	Rn.106719	291713	GO:0003924(GTPase activity)|GO:0005516(calmodulin binding)|GO:0005525(GTP binding)|GO:0005634(nucleus)|GO:0005886(plasma membrane)|GO:0007264(small GTPase mediated signal transduction)	ENSRNOT00000023874	TC576859
Gfod1	Rattus norvegicus glucose-fructose oxidoreductase domain containing 1 (Gfod1), mRNA [NM_001170334]	0.332204	0.0663794	0.0014051	30.2425	38.0733	27.8958	30.6117	32.2199	36.4497	36.915	40.855	0	0	0	0	0	0	A_43_P20986	NM_001170334	NM_001170334	rn|17p12	Rn.214160	306842	GO:0016491(oxidoreductase activity)	ENSRNOT00000018739
	UI-R-BS0-amj-c-10-0-UI.r1 UI-R-BS0 Rattus norvegicus cDNA clone UI-R-BS0-amj-c-10-0-UI 5', mRNA sequence [BF564780]	0.346739	0.0663794	0.00140983	32.6266	41.4888	29.8144	33.3938	34.6717	39.6818	40.0309	44.7538	0	0	0	0	0	0	A_64_P074460	BF564780	BF564780	rn|10q31	Rn.206925				TC623204
Tshr	Rattus norvegicus thyroid stimulating hormone receptor (Tshr), mRNA [NM_012888]	0.350326	0.0663794	0.00141048	31.9197	40.6766	29.4248	32.5781	33.7561	38.2941	39.7228	44.0129	0	0	0	0	0	0	A_64_P065857	NM_012888	NM_012888	rn|6q31	Rn.87913	25360	GO:0004996(thyroid-stimulating hormone receptor activity)|GO:0005886(plasma membrane)|GO:0007189(adenylate cyclase-activating G-protein coupled receptor signaling pathway)|GO:0008344(adult locomotory behavior)|GO:0016021(integral to membrane)|GO:0030183(B cell differentiation)|GO:0040012(regulation of locomotion)|GO:0040018(positive regulation of multicellular organism growth)	ENSRNOT00000005671	TC628772	cAMP signaling pathway // Neuroactive ligand-receptor interaction // Thyroid hormone synthesis // Autoimmune thyroid disease	rno04024 // rno04080 // rno04918 // rno05320
Slc37a1	Rattus norvegicus solute carrier family 37 (glucose-6-phosphate transporter), member 1 (Slc37a1), mRNA [NM_001011944]	0.328267	0.0663794	0.00141116	31.5992	39.6675	29.0301	32.3629	33.4048	38.6588	37.7641	42.5796	0	0	0	0	0	0	A_64_P096482	NM_001011944	NM_001011944	rn|20p12	Rn.138019	294321	GO:0005215(transporter activity)|GO:0016021(integral to membrane)|GO:0055085(transmembrane transport)	ENSRNOT00000001544	TC574825
Clec7a	Rattus norvegicus C-type lectin domain family 7, member A (Clec7a), mRNA [NM_001173386]	0.316646	0.0663794	0.00141125	32.4996	40.4456	30.1768	32.9682	34.3539	38.3352	39.5415	43.46	0	0	0	0	0	0	A_64_P141160	NM_001173386	NM_001173386	rn|4q42	Rn.15743	502902	GO:0001846(opsonin binding)|GO:0001872((1->3)-beta-D-glucan binding)|GO:0001874((1->3)-beta-D-glucan receptor activity)|GO:0001878(response to yeast)|GO:0001879(detection of yeast)|GO:0002238(response to molecule of fungal origin)|GO:0002366(leukocyte activation involved in immune response)|GO:0002752(cell surface pattern recognition receptor signaling pathway)|GO:0006910(phagocytosis, recognitio…	ENSRNOT00000052373		Phagosome // Tuberculosis	rno04145 // rno05152
Trim30	PREDICTED: Rattus norvegicus tripartite motif-containing 30 (Trim30), mRNA [XM_574516]	0.312369	0.0663794	0.00141171	32.2617	40.06	29.7293	32.8183	34.2375	38.2037	39.0588	42.9175	0	0	0	0	0	0	A_64_P077275	XM_574516	XM_574516	rn|1q32		499223
Olr1624	Rattus norvegicus olfactory receptor 1624 (Olr1624), mRNA [NM_001000089]	0.335254	0.0663794	0.00141454	32.6245	41.1704	29.9528	33.6322	34.2885	39.9098	39.2322	44.3693	0	0	0	0	0	0	A_44_P442691	NM_001000089	NM_001000089	rn|15p14	Rn.138133	290001	GO:0004930(G-protein coupled receptor activity)|GO:0004984(olfactory receptor activity)|GO:0005886(plasma membrane)|GO:0007186(G-protein coupled receptor signaling pathway)|GO:0016021(integral to membrane)|GO:0050911(detection of chemical stimulus involved in sensory perception of smell)	ENSRNOT00000041733	NP1479574	Olfactory transduction	rno04740
Car5b	Rattus norvegicus carbonic anhydrase 5b, mitochondrial (Car5b), mRNA [NM_001005551]	0.345475	0.0663794	0.0014149	33.6256	42.726	30.964	34.5248	35.388	40.7625	41.2254	46.1901	0	0	0	0	0	0	A_44_P1005051	NM_001005551	NM_001005551	rn|Xq21	Rn.22441	302669	GO:0004089(carbonate dehydratase activity)|GO:0005739(mitochondrion)|GO:0006730(one-carbon metabolic process)|GO:0008270(zinc ion binding)	ENSRNOT00000047354	TC577292	Nitrogen metabolism	rno00910
Olr673	Rattus norvegicus olfactory receptor 673 (Olr673), mRNA [NM_001000351]	0.339207	0.0663794	0.00141647	31.9327	40.376	29.3275	32.5791	33.8914	38.1505	39.4324	43.5451	0	0	0	0	0	0	A_64_P119533	NM_001000351	NM_001000351	rn|3q24	Rn.142829	295880	GO:0004930(G-protein coupled receptor activity)|GO:0004984(olfactory receptor activity)|GO:0005886(plasma membrane)|GO:0007186(G-protein coupled receptor signaling pathway)|GO:0016021(integral to membrane)|GO:0050911(detection of chemical stimulus involved in sensory perception of smell)	ENSRNOT00000071319	TC580671	Olfactory transduction	rno04740
Gabrg1	Rattus norvegicus gamma-aminobutyric acid (GABA) A receptor, gamma 1 (Gabrg1), mRNA [NM_080586]	0.305955	0.0664092	0.00142442	33.3526	41.2046	30.862	34.1454	35.0502	39.5496	39.8884	44.1759	0	0	0	0	0	0	A_43_P13076	NM_080586	NM_080586	rn|14p11	Rn.10366	140674	GO:0004890(GABA-A receptor activity)|GO:0005230(extracellular ligand-gated ion channel activity)|GO:0005254(chloride channel activity)|GO:0007214(gamma-aminobutyric acid signaling pathway)|GO:0007268(synaptic transmission)|GO:0016020(membrane)|GO:0030054(cell junction)|GO:0034707(chloride channel complex)|GO:0043235(receptor complex)|GO:0045211(postsynaptic membrane)|GO:0050811(GABA receptor bind…	ENSRNOT00000003240	TC577387	Neuroactive ligand-receptor interaction // Retrograde endocannabinoid signaling // GABAergic synapse // Morphine addiction // Nicotine addiction	rno04080 // rno04723 // rno04727 // rno05032 // rno05033
Olr201	Rattus norvegicus olfactory receptor 201 (Olr201), mRNA [NM_001000190]	0.329311	0.0664092	0.00142951	32.5119	40.8719	29.8408	33.2126	34.4823	39.1249	39.6179	43.8728	0	0	0	0	0	0	A_44_P111786	NM_001000190	NM_001000190	rn|1q33	Rn.141810	293342	GO:0004930(G-protein coupled receptor activity)|GO:0004984(olfactory receptor activity)|GO:0007186(G-protein coupled receptor signaling pathway)|GO:0016021(integral to membrane)|GO:0050911(detection of chemical stimulus involved in sensory perception of smell)	ENSRNOT00000023349	NP1479441	Olfactory transduction	rno04740
Muc15	Rattus norvegicus mucin 15, cell surface associated (Muc15), mRNA [NM_001044301]	0.291457	0.0664092	0.00143048	33.116	40.5407	31.0528	33.6508	34.6443	39.0398	39.1905	43.3918	0	0	0	0	0	0	A_64_P028180	NM_001044301	NM_001044301	rn|3q34	Rn.210834	690914	GO:0003674(molecular_function)|GO:0005575(cellular_component)|GO:0008150(biological_process)	ENSRNOT00000006256	TC584748
Alg8	Rattus norvegicus ALG8, alpha-1,3-glucosyltransferase (Alg8), mRNA [NM_001034127]	0.55302	0.0664092	0.00143098	2343.62	3438.55	2412.8	1391.48	3226.57	3566.33	2824.91	3924.41	2	2	2	2	2	2	A_42_P650386	NM_001034127	NM_001034127	rn|1q32	Rn.12688	293129	GO:0000033(alpha-1,3-mannosyltransferase activity)|GO:0003674(molecular_function)|GO:0005575(cellular_component)|GO:0005789(endoplasmic reticulum membrane)|GO:0006487(protein N-linked glycosylation)|GO:0008150(biological_process)	ENSRNOT00000016478	TC576626	N-Glycan biosynthesis // Metabolic pathways	rno00510 // rno01100
Olr691	Rattus norvegicus olfactory receptor 691 (Olr691), mRNA [NM_001000630]	0.348349	0.0664092	0.00143252	33.1011	42.1559	30.2334	34.1491	34.9209	40.7846	40.0838	45.5993	0	0	0	0	0	0	A_44_P163290	NM_001000630	NM_001000630	rn|3q24	Rn.142817	404822	GO:0004930(G-protein coupled receptor activity)|GO:0004984(olfactory receptor activity)|GO:0005886(plasma membrane)|GO:0007186(G-protein coupled receptor signaling pathway)|GO:0016021(integral to membrane)|GO:0050911(detection of chemical stimulus involved in sensory perception of smell)	ENSRNOT00000047425		Olfactory transduction	rno04740
Pcdhb19	Protein Pcdhb19; RCG49392 [Source:UniProtKB/TrEMBL;Acc:G3V9R7] [ENSRNOT00000060484]	0.350602	0.0664092	0.00143287	34.91	44.5152	31.7672	35.9991	36.9636	43.0347	42.4119	48.0989	0	0	0	0	0	0	A_64_P136736	ENSRNOT00000060484	XM_001056051	rn|18p11	Rn.172273	548106	GO:0005509(calcium ion binding)|GO:0005886(plasma membrane)|GO:0007156(homophilic cell adhesion)|GO:0016021(integral to membrane)	ENSRNOT00000060484
Mup5	Rattus norvegicus major urinary protein 5 (Mup5), mRNA [NM_203325]	0.342922	0.0664092	0.00143412	33.9189	43.0175	30.9584	34.8596	35.9388	41.3608	41.404	46.2877	0	0	0	0	0	0	A_44_P214936	NM_203325	NM_203325	rn|5q24	Rn.154508	298107	GO:0004866(endopeptidase inhibitor activity)
Arhgef5	PREDICTED: Rattus norvegicus Rho guanine nucleotide exchange factor (GEF) 5 (Arhgef5), mRNA [XM_342676]	0.359681	0.0664092	0.0014346	33.7936	43.3616	30.9125	34.9417	35.5265	41.6854	41.332	47.0672	0	0	0	0	0	0	A_44_P930917	XM_342676	XM_342676	rn|4q23	Rn.89839	140898	GO:0002408(myeloid dendritic cell chemotaxis)|GO:0005089(Rho guanyl-nucleotide exchange factor activity)|GO:0005543(phospholipid binding)|GO:0005737(cytoplasm)|GO:0005886(plasma membrane)|GO:0030036(actin cytoskeleton organization)|GO:0032319(regulation of Rho GTPase activity)|GO:0032321(positive regulation of Rho GTPase activity)|GO:0035023(regulation of Rho protein signal transduction)|GO:00355…		TC612746
Rxfp3	Rattus norvegicus relaxin/insulin-like family peptide receptor 3 (Rxfp3), mRNA [NM_001008310]	0.338527	0.0664637	0.00143796	32.0526	40.5639	29.4289	32.9308	33.798	39.1325	38.8067	43.7525	0	0.5	0	0	0	0	A_64_P142631	NM_001008310	NM_001008310	rn|2q16	Rn.127658	294807	GO:0004982(N-formyl peptide receptor activity)|GO:0008528(G-protein coupled peptide receptor activity)|GO:0016021(integral to membrane)|GO:0051482(elevation of cytosolic calcium ion concentration involved in phospholipase C-activating G-protein coupled signaling pathway)	ENSRNOT00000031693	TC578543
Ncoa1	Rattus norvegicus nuclear receptor coactivator 1 (Ncoa1), mRNA [NM_001108012]	1.36991	0.0665394	0.00144297	55.538	140.576	71.988	59.3136	35.3123	159.87	71.665	190.194	1	0.6	0.2	1.2	0.7	1.2	A_42_P486341	NM_001108012	NM_001108012	rn|6q14	Rn.165307	313929	GO:0000435(positive regulation of transcription from RNA polymerase II promoter by galactose)|GO:0000790(nuclear chromatin)|GO:0001012(RNA polymerase II regulatory region DNA binding)|GO:0003677(DNA binding)|GO:0003682(chromatin binding)|GO:0003713(transcription coactivator activity)|GO:0004402(histone acetyltransferase activity)|GO:0004871(signal transducer activity)|GO:0005634(nucleus)|GO:00057…	ENSRNOT00000068531	TC623648	Thyroid hormone signaling pathway	rno04919
Olr575	Rattus norvegicus olfactory receptor 575 (Olr575), mRNA [NM_001000327]	0.348839	0.0665394	0.00144605	33.1334	42.1848	30.3831	33.7665	35.2505	39.6482	41.2983	45.6079	0	0	0	0	0.5	0	A_44_P557303	NM_001000327	NM_001000327	rn|3q24	Rn.142897	295813	GO:0004930(G-protein coupled receptor activity)|GO:0004984(olfactory receptor activity)|GO:0005886(plasma membrane)|GO:0007186(G-protein coupled receptor signaling pathway)|GO:0016021(integral to membrane)|GO:0050911(detection of chemical stimulus involved in sensory perception of smell)	ENSRNOT00000049264		Olfactory transduction	rno04740
Olr1392	Rattus norvegicus olfactory receptor 1392 (Olr1392), mRNA [NM_001001090]	0.366845	0.0665394	0.00144793	32.509	42.0283	29.6671	33.2319	34.6281	41.6409	39.6752	44.7688	0	0	0	0.5	0	0	A_64_P150575	NM_001001090	NM_001001090	rn|10q22	Rn.142174	405984	GO:0004930(G-protein coupled receptor activity)|GO:0004984(olfactory receptor activity)|GO:0005886(plasma membrane)|GO:0007186(G-protein coupled receptor signaling pathway)|GO:0016021(integral to membrane)|GO:0050911(detection of chemical stimulus involved in sensory perception of smell)	ENSRNOT00000051001	NP1479729	Olfactory transduction	rno04740
Olr671	Rattus norvegicus olfactory receptor 671 (Olr671), mRNA [NM_001001061]	0.378447	0.0665394	0.0014497	33.8562	44.0006	31.0162	35.0534	35.499	42.3295	41.8427	47.8297	0	0	0	0	0	0	A_44_P367541	NM_001001061	NM_001001061	rn|3q24	Rn.142831	405949	GO:0004984(olfactory receptor activity)|GO:0007186(G-protein coupled receptor signaling pathway)|GO:0016021(integral to membrane)|GO:0050911(detection of chemical stimulus involved in sensory perception of smell)	ENSRNOT00000049093		Olfactory transduction	rno04740
		0.336481	0.0665394	0.00145182	31.4361	39.6809	29.0099	32.0975	33.201	37.7787	38.4143	42.8498	0	0	0	0	0	0.5	A_64_P139129			rn|12q12
Amy1a	Rattus norvegicus amylase, alpha 1A (salivary) (Amy1a), mRNA [NM_001010970]	0.341022	0.0665394	0.00145454	32.5354	41.2314	29.6231	33.3505	34.6325	39.7517	39.4961	44.4465	0	0	0	0	0	0	A_44_P435713	NM_001010970	NM_001010970	rn|2q41	Rn.116361	24203	GO:0004556(alpha-amylase activity)|GO:0005615(extracellular space)|GO:0005975(carbohydrate metabolic process)|GO:0016160(amylase activity)|GO:0043169(cation binding)	ENSRNOT00000022496	TC577738	Starch and sucrose metabolism // Metabolic pathways // Carbohydrate digestion and absorption	rno00500 // rno01100 // rno04973
Olr1724	Rattus norvegicus olfactory receptor 1724 (Olr1724), mRNA [NM_001000277]	0.339341	0.0665394	0.00145494	30.4681	38.546	28.0832	31.0448	32.2764	36.8753	37.1444	41.6183	0	0	0	0	0	0	A_44_P177565	NM_001000277	NM_001000277	rn|20p12	Rn.142669	294183	GO:0004984(olfactory receptor activity)|GO:0007186(G-protein coupled receptor signaling pathway)|GO:0016021(integral to membrane)|GO:0050911(detection of chemical stimulus involved in sensory perception of smell)		TC580732	Olfactory transduction	rno04740
Hoxb13	Rattus norvegicus homeo box B13 (Hoxb13), mRNA [NM_001107041]	0.357418	0.0665429	0.00145836	32.2067	41.27	29.7207	32.989	33.9103	39.2535	39.6917	44.8648	0	0	0	0	0	0	A_64_P158773	NM_001107041	NM_001107041	rn|10q31	Rn.83970	303480	GO:0001525(angiogenesis)|GO:0002009(morphogenesis of an epithelium)|GO:0003674(molecular_function)|GO:0003700(sequence-specific DNA binding transcription factor activity)|GO:0005575(cellular_component)|GO:0005634(nucleus)|GO:0005667(transcription factor complex)|GO:0033574(response to testosterone stimulus)|GO:0040008(regulation of growth)|GO:0043565(sequence-specific DNA binding)|GO:0060527(pros…	ENSRNOT00000009934
Arpp21	Rattus norvegicus cAMP-regulated phosphoprotein 21 (Arpp21), transcript variant 1, mRNA [NM_001135046]	0.333116	0.0665429	0.00146005	34.2466	43.1252	31.5478	35.1367	36.0552	40.7285	42.1699	46.4774	0	0	0	0	0	0	A_64_P047168	NM_001135046	NM_001135046	rn|8q32	Rn.7511	363153	GO:0003676(nucleic acid binding)|GO:0034605(cellular response to heat)	ENSRNOT00000037199	TC640658
Piezo2	PREDICTED: Rattus norvegicus piezo-type mechanosensitive ion channel component 2, transcript variant 1 (Piezo2), mRNA [XM_003751797]	0.303399	0.0665429	0.00146159	33.3692	41.2206	30.6775	33.9864	35.4438	40.0581	39.5341	44.0695	0	0	0	0	0	0	A_44_P203859	XM_003751797	XM_003751797	rn|18q12.1	Rn.171003	307380	GO:0005261(cation channel activity)|GO:0006812(cation transport)|GO:0008381(mechanically-gated ion channel activity)|GO:0016021(integral to membrane)|GO:0034220(ion transmembrane transport)|GO:0042391(regulation of membrane potential)		TC618717
Fibcd1	Rattus norvegicus fibrinogen C domain containing 1 (Fibcd1), mRNA [NM_001107829]	0.349423	0.0666364	0.00147426	31.1549	39.6929	28.8183	31.6252	33.021	37.6877	38.4024	42.9885	0	0	0	0	0	0	A_64_P110389	NM_001107829	NM_001107829	rn|3p12	Rn.47612	311861	GO:0008061(chitin binding)|GO:0016020(membrane)	ENSRNOT00000012927	TC604885
Olr260	Rattus norvegicus olfactory receptor 260 (Olr260), mRNA [NM_001000946]	0.35448	0.0666364	0.00147595	33.3905	42.6951	30.6991	34.4341	35.0382	40.3896	41.2912	46.4044	0	0	0	0	0	0	A_64_P112464	NM_001000946	NM_001000946	rn|1q33	Rn.141771	405290	GO:0004930(G-protein coupled receptor activity)|GO:0004984(olfactory receptor activity)|GO:0005886(plasma membrane)|GO:0007186(G-protein coupled receptor signaling pathway)|GO:0016021(integral to membrane)|GO:0050911(detection of chemical stimulus involved in sensory perception of smell)	ENSRNOT00000049903	NP1479379	Olfactory transduction	rno04740
Olr1540	Rattus norvegicus olfactory receptor 1540 (Olr1540), mRNA [NM_001001383]	0.310316	0.0666364	0.00148202	32.1456	39.8728	29.5675	32.5664	34.3031	38.4828	38.4817	42.654	0	0	0	0	0	0	A_64_P077971	NM_001001383	NM_001001383	rn|11q12	Rn.142268	363762	GO:0004930(G-protein coupled receptor activity)|GO:0004984(olfactory receptor activity)|GO:0005886(plasma membrane)|GO:0007186(G-protein coupled receptor signaling pathway)|GO:0016021(integral to membrane)|GO:0050911(detection of chemical stimulus involved in sensory perception of smell)	ENSRNOT00000060892		Olfactory transduction	rno04740
Tmem204	Rattus norvegicus transmembrane protein 204 (Tmem204), mRNA [NM_001009620]	0.268221	0.0666364	0.00148308	35.0927	42.1154	30.4595	36.1923	38.6264	44.8312	38.5925	42.9227	0.1	0.3	0.5	0.3	0.1	0.1	A_42_P508085	NM_001009620	NM_001009620	rn|10q12	Rn.16780	287129	GO:0001945(lymph vessel development)|GO:0005886(plasma membrane)|GO:0005912(adherens junction)|GO:0016021(integral to membrane)|GO:0030947(regulation of vascular endothelial growth factor receptor signaling pathway)|GO:0051145(smooth muscle cell differentiation)	ENSRNOT00000022142	TC577293
Fam160b2	Rattus norvegicus family with sequence similarity 160, member B2 (Fam160b2), mRNA [NM_001170474]	1.98965	0.0666364	0.00148551	46.6303	183.719	38.946	61.7596	39.1854	234.52	160.825	155.811	0.5	1	0.5	2	1	1	A_64_P007797	NM_001170474	NM_001170474	rn|15p11	Rn.124637	306015		ENSRNOT00000016209	TC613062
Csrp2	Rattus norvegicus cysteine and glycine-rich protein 2 (Csrp2), mRNA [NM_177425]	0.440126	0.0666364	0.00148959	3224.16	4374.05	4225.42	2405.26	3041.79	5202.36	3955.15	3964.63	2	2	2	2	2	2	A_42_P727191	NM_177425	NM_177425	rn|7q21	Rn.94754	29317	GO:0005634(nucleus)|GO:0007275(multicellular organismal development)|GO:0008270(zinc ion binding)|GO:0045445(myoblast differentiation)	ENSRNOT00000067011	TC586440
Rnf183	Protein Rnf183 [Source:UniProtKB/TrEMBL;Acc:D4A718] [ENSRNOT00000019924]	0.325921	0.0666364	0.00149381	33.1303	41.5738	30.3426	33.9141	35.1344	40.3761	39.6585	44.6868	0	0	0	0	0	0	A_64_P001480	ENSRNOT00000019924	XM_001063645	rn|5q24		500474	GO:0008270(zinc ion binding)	ENSRNOT00000019924
Ttll10	Rattus norvegicus tubulin tyrosine ligase-like family, member 10 (Ttll10), transcript variant 2, mRNA [NM_001024758]	0.362761	0.0666364	0.00149469	32.4287	41.7075	29.7701	33.4232	34.0929	39.8407	39.8915	45.3903	0	0	0	0	0	0	A_44_P551001	NM_001024758	NM_001024758	rn|5q36	Rn.139876	298692	GO:0005737(cytoplasm)|GO:0005874(microtubule)|GO:0005886(plasma membrane)|GO:0005929(cilium)|GO:0015630(microtubule cytoskeleton)|GO:0018094(protein polyglycylation)|GO:0031965(nuclear membrane)|GO:0035085(cilium axoneme)|GO:0070735(protein-glycine ligase activity)|GO:0070737(protein-glycine ligase activity, elongating)	ENSRNOT00000064207	TC576765
Ccdc112	Rattus norvegicus coiled-coil domain containing 112 (Ccdc112), mRNA [NM_001109124]	-1.74965	0.0666364	0.00149728	2385.87	711.393	2301.31	2936.02	1920.27	855.719	833.011	445.447	2	2	2	2	2	2	A_64_P062894	NM_001109124	NM_001109124	rn|18q11	Rn.23933	498858		ENSRNOT00000004742	TC618806
Serpina3c	Rattus norvegicus serine (or cysteine) proteinase inhibitor, clade A, member 3C (Serpina3c), mRNA [NM_012657]	0.327086	0.0666364	0.0014997	30.831	38.6703	28.4218	31.3085	32.7628	36.872	37.557	41.5819	0	0	0	0	0	0	A_64_P110234	NM_012657	NM_012657	rn|6q32	Rn.91257	24794	GO:0001937(negative regulation of endothelial cell proliferation)|GO:0004867(serine-type endopeptidase inhibitor activity)|GO:0005615(extracellular space)|GO:0016525(negative regulation of angiogenesis)|GO:0043065(positive regulation of apoptotic process)	ENSRNOT00000013896	TC649791
Crp	Rattus norvegicus C-reactive protein, pentraxin-related (Crp), mRNA [NM_017096]	0.334399	0.0666364	0.0015007	32.8446	41.3992	30.5012	33.6789	34.3536	39.4309	40.0005	44.7662	0	0	0	0	0	0	A_44_P252529	NM_017096	NM_017096	rn|13q24	Rn.16463	25419	GO:0001666(response to hypoxia)|GO:0005515(protein binding)|GO:0005615(extracellular space)|GO:0006953(acute-phase response)|GO:0006958(complement activation, classical pathway)|GO:0007568(aging)|GO:0010288(response to lead ion)|GO:0010745(negative regulation of macrophage derived foam cell differentiation)|GO:0010888(negative regulation of lipid storage)|GO:0015485(cholesterol binding)|GO:003016…	ENSRNOT00000000058	TC634912
Lancl3	Rattus norvegicus LanC lantibiotic synthetase component C-like 3 (bacterial) (Lancl3), mRNA [NM_001191728]	0.355629	0.0666364	0.00150116	33.8467	43.3091	30.8739	34.9784	35.6879	41.3695	41.6809	46.877	0	0	0	0	0	0	A_64_P032057	NM_001191728	NM_001191728	rn|Xq13	Rn.130001	302540	GO:0003824(catalytic activity)	ENSRNOT00000005042
Olr1437	Rattus norvegicus olfactory receptor 1437 (Olr1437), mRNA [NM_001000015]	0.326959	0.0666364	0.00150172	34.2022	42.9148	31.8141	35.0664	35.726	41.4507	41.1984	46.0952	0	0	0	0	0	0	A_44_P205704	NM_001000015	NM_001000015	rn|10q22	Rn.142136	287325	GO:0004984(olfactory receptor activity)|GO:0007186(G-protein coupled receptor signaling pathway)|GO:0016021(integral to membrane)|GO:0050911(detection of chemical stimulus involved in sensory perception of smell)	ENSRNOT00000071556	TC580534	Olfactory transduction	rno04740
C1qtnf7	Rattus norvegicus C1q and tumor necrosis factor related protein 7 (C1qtnf7), mRNA [NM_001107221]	0.324623	0.0666364	0.00150522	31.0129	38.8206	28.8097	31.3644	32.8645	37.1018	37.5032	41.8568	0	0	0	0	0	0	A_44_P248172	NM_001107221	NM_001107221	rn|14q21	Rn.35545	305423	GO:0005581(collagen)|GO:0005615(extracellular space)|GO:0051260(protein homooligomerization)	ENSRNOT00000064495	TC626297
Gsta2	Rattus norvegicus glutathione S-transferase alpha 2 (Gsta2), mRNA [NM_017013]	0.351988	0.0666364	0.00150569	31.567	40.2813	29.2843	32.0736	33.3432	37.8845	39.3396	43.6198	0	0	0	0	0	0	A_43_P13967	NM_017013	NM_017013	rn|8q31	Rn.144550	24422	GO:0004364(glutathione transferase activity)|GO:0005634(nucleus)|GO:0005640(nuclear outer membrane)|GO:0005829(cytosol)|GO:0007568(aging)|GO:0008144(drug binding)|GO:0042178(xenobiotic catabolic process)|GO:0043295(glutathione binding)		TC580792	Glutathione metabolism // Metabolism of xenobiotics by cytochrome P450 // Drug metabolism - cytochrome P450 // Chemical carcinogenesis	rno00480 // rno00980 // rno00982 // rno05204
Sectm1	Rattus norvegicus secreted and transmembrane 1 (Sectm1), mRNA [NM_001013043]	0.335172	0.0666364	0.00150575	31.7272	40.0095	29.1864	32.2384	33.7569	37.9539	38.924	43.1506	0	0	0	0	0	0	A_44_P352538	NM_001013043	NM_001013043	rn|10q32.3	Rn.145435	287885	GO:0004871(signal transducer activity)|GO:0007165(signal transduction)|GO:0016021(integral to membrane)|GO:0043123(positive regulation of I-kappaB kinase/NF-kappaB cascade)	ENSRNOT00000054931	TC577883
		-0.418584	0.0666364	0.0015059	763.449	631.871	650.233	1003	637.113	404.09	715.382	776.142	2	2	2	2	2	2	A_42_P735670	TC582246		rn|6q24					TC582246
		0.411371	0.0666364	0.00150712	400294	532748	450598	375896	374389	516748	561419	520076	2	2	2	2	2	2	A_64_P010976			rn|3q42
		0.354903	0.0666364	0.00150978	33.8598	43.3065	30.9268	34.8509	35.8017	41.2089	41.7813	46.9293	0	0	0	0	0	0	A_64_P108767			rn|3q23
Sidt1	Rattus norvegicus SID1 transmembrane family, member 1 (Sidt1), mRNA [NM_001100653]	0.325765	0.0666364	0.00151202	33.1156	41.5001	30.6628	33.6997	34.9843	39.2129	40.5332	44.7543	0	0	0	0	0	0	A_64_P140100	NM_001100653	NM_001100653	rn|11q21	Rn.51246	288109	GO:0016021(integral to membrane)|GO:0033227(dsRNA transport)|GO:0051033(RNA transmembrane transporter activity)	ENSRNOT00000002759	TC597705
Reg3a	Rattus norvegicus regenerating islet-derived 3 alpha (Reg3a), transcript variant 1, mRNA [NM_172077]	0.343312	0.0666364	0.00151218	34.3501	43.5775	31.4014	35.2622	36.3866	41.6301	42.1262	46.9763	0	0	0	0	0	0	A_42_P661600	NM_172077	NM_172077	rn|4q34	Rn.11222	171162	GO:0005576(extracellular region)|GO:0006953(acute-phase response)|GO:0010838(positive regulation of keratinocyte proliferation)|GO:0030246(carbohydrate binding)|GO:0045617(negative regulation of keratinocyte differentiation)|GO:0090303(positive regulation of wound healing)	ENSRNOT00000008468	TC580458
Ermap	PREDICTED: Rattus norvegicus erythroblast membrane-associated protein (Ermap), mRNA [XM_001073566]	0.295273	0.0666364	0.00151371	32.7116	40.1139	30.0512	33.2499	34.8337	38.9926	38.7437	42.6053	0	0	0	0	0	0	A_64_P025643	ENSRNOT00000039305	XM_001073566	rn|5q36		298485	GO:0005737(cytoplasm)|GO:0005886(plasma membrane)|GO:0016021(integral to membrane)|GO:0031410(cytoplasmic vesicle)	ENSRNOT00000039305
RGD1310495	PREDICTED: Rattus norvegicus sodium-dependent glucose transporter 1A-like (RGD1310495), mRNA [XM_001063192]	0.350014	0.0666364	0.00151437	31.5633	40.2265	29.2516	32.0558	33.3825	37.81	39.3335	43.5359	0	0	0	0	0	0	A_64_P069081	XM_001063192	XM_001063192	rn|20q12	Rn.24001	309809			TC617458
Pla2g2d	Rattus norvegicus phospholipase A2, group IID (Pla2g2d), mRNA [NM_001013428]	0.177365	0.0666364	0.00152282	36.7947	40.8251	43.1453	32.6928	34.546	38.7382	39.9791	43.7579	0.4	0	0.1	0	0.1	0	A_42_P717175	NM_001013428	NM_001013428	rn|5q36	Rn.109549	298579	GO:0004623(phospholipase A2 activity)|GO:0005509(calcium ion binding)|GO:0005576(extracellular region)|GO:0006644(phospholipid metabolic process)|GO:0016042(lipid catabolic process)	ENSRNOT00000022579	TC576901	Glycerophospholipid metabolism // Ether lipid metabolism // Arachidonic acid metabolism // Linoleic acid metabolism // alpha-Linolenic acid metabolism // Metabolic pathways // Ras signaling pathway // Vascular smooth muscle contraction // Pancreatic secretion // Fat digestion and absorption	rno00564 // rno00565 // rno00590 // rno00591 // rno00592 // rno01100 // rno04014 // rno04270 // rno04972 // rno04975
Vom1r31	Rattus norvegicus vomeronasal 1 receptor 31 (Vom1r31), mRNA [NM_001008969]	0.353735	0.0666364	0.00152394	31.6812	40.4897	29.166	32.3535	33.5241	38.4391	39.1173	43.9127	0	0	0	0	0	0	A_64_P135718	NM_001008969	NM_001008969	rn|1q12	Rn.129433	494312	GO:0016021(integral to membrane)|GO:0016503(pheromone receptor activity)	ENSRNOT00000074849	TC580190
Mrgprx3	Rattus norvegicus MAS-related GPR, member X3 (Mrgprx3), mRNA [NM_145787]	0.370639	0.0666364	0.00152623	30.9856	40.0939	28.6856	31.3613	32.91	41.7831	37.3291	41.1694	0	0	0	0.5	0	0	A_64_P034064	NM_145787	NM_145787	rn|1q22	Rn.81069	252960	GO:0004930(G-protein coupled receptor activity)|GO:0005886(plasma membrane)|GO:0016021(integral to membrane)	ENSRNOT00000019051	TC579132
Pcdhb21	Rattus norvegicus protocadherin beta 21 (Pcdhb21), mRNA [NM_001114604]	0.369693	0.0666364	0.00152626	32.5837	42.1277	30.1131	33.566	34.0719	40.012	40.4558	45.9153	0	0	0	0	0	0	A_64_P133649	NM_001114604	NM_001114604	rn|18p11	Rn.202562	307487	GO:0003674(molecular_function)|GO:0005509(calcium ion binding)|GO:0005575(cellular_component)|GO:0005886(plasma membrane)|GO:0007156(homophilic cell adhesion)|GO:0008150(biological_process)|GO:0016021(integral to membrane)	ENSRNOT00000040016
Ccr1l1	Rattus norvegicus chemokine (C-C motif) receptor 1-like 1 (Ccr1l1), mRNA [NM_001106872]	0.33789	0.0666364	0.00153132	32.3691	40.9138	29.7354	33.0353	34.3367	38.7634	39.6884	44.2897	0	0	0	0	0	0	A_64_P162950	NM_001106872	NM_001106872	rn|8q32	Rn.218537	301088	GO:0006935(chemotaxis)|GO:0006954(inflammatory response)|GO:0006955(immune response)|GO:0016021(integral to membrane)|GO:0016493(C-C chemokine receptor activity)|GO:0090026(positive regulation of monocyte chemotaxis)	ENSRNOT00000008783		Cytokine-cytokine receptor interaction // Chemokine signaling pathway	rno04060 // rno04062
Defb2	Rattus norvegicus defensin beta 2 (Defb2), mRNA [NM_001037507]	0.353669	0.0666364	0.00153249	31.972	40.8621	29.1978	32.7304	33.9878	39.17	39.2732	44.1431	0	0	0	0	0	0	A_64_P122462	NM_001037507	NM_001037507	rn|16q12.5	Rn.155419	641631	GO:0005576(extracellular region)|GO:0042742(defense response to bacterium)	ENSRNOT00000058056	TC637067
Pcdhb20	Rattus norvegicus protocadherin beta 20 (Pcdhb20), mRNA [NM_001109395]	0.328217	0.0666364	0.00153306	31.1048	39.0464	28.6832	31.8866	32.7447	38.027	37.1891	41.9233	0	0	0	0	0	0	A_44_P788355	NM_001109395	NM_001109395	rn|18p11	Rn.198396	680203	GO:0005509(calcium ion binding)|GO:0005886(plasma membrane)|GO:0007156(homophilic cell adhesion)|GO:0016021(integral to membrane)	ENSRNOT00000048166
Tmem38b	Rattus norvegicus transmembrane protein 38B (Tmem38b), mRNA [NM_001014191]	0.237661	0.0666364	0.00153435	2632.13	3104.98	3087.43	2396.31	2412.66	3190.36	3055.33	3069.27	2	2	2	2	2	2	A_42_P504549	NM_001014191	NM_001014191	rn|5q24	Rn.22285	362521	GO:0005267(potassium channel activity)|GO:0005789(endoplasmic reticulum membrane)|GO:0016021(integral to membrane)	ENSRNOT00000034570	TC575174
Olr686	Rattus norvegicus olfactory receptor 686 (Olr686), mRNA [NM_001000355]	0.343989	0.0666364	0.00153485	32.2235	40.8818	29.4997	32.8453	34.3256	38.9073	39.4418	44.2964	0	0	0	0	0	0	A_44_P409622	NM_001000355	NM_001000355	rn|3q24	Rn.142821	295891	GO:0004930(G-protein coupled receptor activity)|GO:0004984(olfactory receptor activity)|GO:0005886(plasma membrane)|GO:0007186(G-protein coupled receptor signaling pathway)|GO:0016021(integral to membrane)|GO:0050911(detection of chemical stimulus involved in sensory perception of smell)	ENSRNOT00000042640	NP1479176	Olfactory transduction	rno04740
Olr1306	Rattus norvegicus olfactory receptor 1306 (Olr1306), mRNA [NM_001000465]	0.336182	0.0666364	0.00153828	31.4005	39.6247	28.8142	31.8571	33.5303	37.9597	38.302	42.6124	0	0	0	0	0	0	A_44_P290321	NM_001000465	NM_001000465	rn|8q22	Rn.217601	300607	GO:0004930(G-protein coupled receptor activity)|GO:0004984(olfactory receptor activity)|GO:0005886(plasma membrane)|GO:0007186(G-protein coupled receptor signaling pathway)|GO:0016021(integral to membrane)|GO:0050911(detection of chemical stimulus involved in sensory perception of smell)	ENSRNOT00000060093	TC614554	Olfactory transduction	rno04740
	Rattus norvegicus TL0AEA11YE09 mRNA sequence. [FQ227914]	0.910435	0.0666364	0.00154407	84.6867	154.205	87.556	91.9511	74.5529	113.116	146.778	202.721	1	0.9	0.8	1	1	1.3	A_42_P626851	FQ227914	FQ227914	rn|5q13	Rn.4034				TC613691
Ldhc	Rattus norvegicus lactate dehydrogenase C (Ldhc), mRNA [NM_017266]	0.346925	0.0666364	0.00154457	31.5117	40.0848	29.0812	32.0546	33.3992	38.3035	38.5864	43.3645	0	0	0	0	0	0.5	A_44_P370052	NM_017266	NM_017266	rn|1q22	Rn.9984	29634	GO:0004459(L-lactate dehydrogenase activity)|GO:0005737(cytoplasm)|GO:0006090(pyruvate metabolic process)|GO:0006096(glycolysis)|GO:0006754(ATP biosynthetic process)|GO:0019244(lactate biosynthetic process from pyruvate)|GO:0019516(lactate oxidation)|GO:0030317(sperm motility)|GO:0031514(motile cilium)|GO:0044262(cellular carbohydrate metabolic process)|GO:0055114(oxidation-reduction process)	ENSRNOT00000017851	TC579497	Glycolysis / Gluconeogenesis // Cysteine and methionine metabolism // Pyruvate metabolism // Propanoate metabolism // Metabolic pathways	rno00010 // rno00270 // rno00620 // rno00640 // rno01100
Lamc3	Rattus norvegicus laminin gamma 3 (Lamc3), mRNA [NM_001107830]	0.294534	0.0666364	0.00154646	32.4897	39.8218	29.8716	33.0602	34.5374	38.6874	38.3847	42.3932	0	0	0	0	0	0	A_64_P122634	NM_001107830	NM_001107830	rn|3p11	Rn.205670	311862	GO:0000904(cell morphogenesis involved in differentiation)|GO:0005604(basement membrane)|GO:0007601(visual perception)|GO:0014002(astrocyte development)|GO:0060041(retina development in camera-type eye)			PI3K-Akt signaling pathway // Focal adhesion // ECM-receptor interaction // Toxoplasmosis // Amoebiasis // Pathways in cancer // Small cell lung cancer	rno04151 // rno04510 // rno04512 // rno05145 // rno05146 // rno05200 // rno05222
Cc2d2b	PREDICTED: Rattus norvegicus coiled-coil and C2 domain containing 2B (Cc2d2b), mRNA [XM_001053681]	0.329163	0.0666364	0.00154651	30.7291	38.6057	28.2622	31.3076	32.6176	36.8623	37.3585	41.5964	0	0	0	0	0	0	A_64_P144373	XM_001053681	XM_001053681	rn|1q54		294054
Olr128	Rattus norvegicus olfactory receptor 128 (Olr128), mRNA [NM_001000159]	0.35375	0.0666364	0.00154703	29.8684	38.1684	27.6256	30.2357	31.7439	35.8829	37.2538	41.3686	0	0	0	0	0	0	A_64_P128687	NM_001000159	NM_001000159	rn|1q32	Rn.141867	293263	GO:0004930(G-protein coupled receptor activity)|GO:0004984(olfactory receptor activity)|GO:0007186(G-protein coupled receptor signaling pathway)|GO:0016021(integral to membrane)|GO:0050911(detection of chemical stimulus involved in sensory perception of smell)	ENSRNOT00000021468	NP1479667	Olfactory transduction	rno04740
Olr1251	Rattus norvegicus olfactory receptor 1251 (Olr1251), mRNA [NM_001000453]	0.315322	0.0666962	0.00155308	31.77	39.5295	29.2138	32.3351	33.7611	37.7085	38.4578	42.4221	0	0	0	0	0	0	A_64_P161261	NM_001000453	NM_001000453	rn|8q22	Rn.143519	300576	GO:0004930(G-protein coupled receptor activity)|GO:0004984(olfactory receptor activity)|GO:0005886(plasma membrane)|GO:0007186(G-protein coupled receptor signaling pathway)|GO:0016021(integral to membrane)|GO:0050911(detection of chemical stimulus involved in sensory perception of smell)	ENSRNOT00000071452	NP1479075	Olfactory transduction	rno04740
Osr2	Rattus norvegicus odd-skipped related 2 (Drosophila) (Osr2), mRNA [NM_001012118]	0.316977	0.0666962	0.00155606	32.7334	40.7761	30.1492	33.3375	34.7134	38.9145	39.5496	43.8641	0	0	0	0	0	0	A_44_P441181	NM_001012118	NM_001012118	rn|7q22	Rn.13228	315039	GO:0000122(negative regulation of transcription from RNA polymerase II promoter)|GO:0001656(metanephros development)|GO:0001823(mesonephros development)|GO:0002062(chondrocyte differentiation)|GO:0005634(nucleus)|GO:0008284(positive regulation of cell proliferation)|GO:0009790(embryo development)|GO:0010628(positive regulation of gene expression)|GO:0030154(cell differentiation)|GO:0030501(positi…	ENSRNOT00000014879	TC577504
Htr5a	Rattus norvegicus 5-hydroxytryptamine (serotonin) receptor 5A, G protein-coupled (Htr5a), mRNA [NM_013148]	0.353695	0.0666962	0.0015562	33.3262	42.5922	30.6643	34.2545	35.0598	40.5145	41.0555	46.2065	0	0	0	0	0	0	A_64_P142011	NM_013148	NM_013148	rn|4q11	Rn.10569	25689	GO:0004993(serotonin receptor activity)|GO:0005622(intracellular)|GO:0005791(rough endoplasmic reticulum)|GO:0005794(Golgi apparatus)|GO:0005887(integral to plasma membrane)|GO:0007187(G-protein coupled receptor signaling pathway, coupled to cyclic nucleotide second messenger)|GO:0007210(serotonin receptor signaling pathway)|GO:0007420(brain development)|GO:0019933(cAMP-mediated signaling)|GO:002…	ENSRNOT00000009317	TC576699	Calcium signaling pathway // Neuroactive ligand-receptor interaction // Serotonergic synapse	rno04020 // rno04080 // rno04726
Myocd	Rattus norvegicus myocardin (Myocd), mRNA [NM_182667]	0.313787	0.0666962	0.00156018	34.4941	42.8743	31.9752	35.0672	36.4399	40.5535	41.8038	46.2657	0	0	0	0	0	0	A_43_P16168	NM_182667	NM_182667	rn|10q24	Rn.163103	246297	GO:0000122(negative regulation of transcription from RNA polymerase II promoter)|GO:0001046(core promoter sequence-specific DNA binding)|GO:0001076(RNA polymerase II transcription factor binding transcription factor activity)|GO:0001077(RNA polymerase II core promoter proximal region sequence-specific DNA binding transcription factor activity involved in positive regulation of transcription)|GO:0…	ENSRNOT00000057562	TC595067
Mmp27	Rattus norvegicus matrix metallopeptidase 27 (Mmp27), mRNA [NM_001106799]	0.314486	0.0666962	0.0015608	32.1864	40.0265	29.4902	32.8303	34.2387	38.2698	38.913	42.8968	0	0	0	0	0	0	A_44_P1071620	NM_001106799	NM_001106799	rn|8q11	Rn.218678	300340	GO:0004222(metalloendopeptidase activity)|GO:0005509(calcium ion binding)|GO:0006508(proteolysis)|GO:0008270(zinc ion binding)|GO:0031012(extracellular matrix)	ENSRNOT00000061887
Ggct	gamma-glutamyl cyclotransferase [Source:RefSeq peptide;Acc:NP_001102099] [ENSRNOT00000043752]	0.594493	0.0666962	0.00156174	3255.14	4907.13	3770.17	3151.5	2843.77	4922.79	4547.51	5251.08	2	2	2	2	2	2	A_64_P064933	ENSRNOT00000043752		rn|4q24		362368	GO:0001836(release of cytochrome c from mitochondria)|GO:0003839(gamma-glutamylcyclotransferase activity)|GO:0005829(cytosol)|GO:0006750(glutathione biosynthetic process)|GO:0042803(protein homodimerization activity)	ENSRNOT00000043752		Glutathione metabolism	rno00480
Dnah3	PREDICTED: Rattus norvegicus dynein, axonemal, heavy chain 3-like (Dnahc3l), mRNA [XM_002725681]	0.313027	0.0666962	0.00156503	31.5587	39.1813	29.1809	32.0215	33.4737	37.4214	38.0745	42.048	0	0	0	0	0	0	A_44_P290656	XM_002725681	XM_002725681	rn|1q35		117249				Huntington's disease	rno05016
Olr1734	Rattus norvegicus olfactory receptor 1734 (Olr1734), mRNA [NM_001001119]	0.315035	0.0666962	0.00156599	33.243	41.3514	31.0081	33.9181	34.8027	39.9347	39.7883	44.3312	0	0	0	0	0	0	A_44_P397927	NM_001001119	NM_001001119	rn|20p12	Rn.142667	406018	GO:0004930(G-protein coupled receptor activity)|GO:0004984(olfactory receptor activity)|GO:0005886(plasma membrane)|GO:0007186(G-protein coupled receptor signaling pathway)|GO:0016021(integral to membrane)|GO:0050911(detection of chemical stimulus involved in sensory perception of smell)	ENSRNOT00000047035	NP1479484	Olfactory transduction	rno04740
Olr96	Rattus norvegicus olfactory receptor 96 (Olr96), mRNA [NM_001001025]	0.331171	0.0667582	0.00157024	31.2895	39.364	28.6914	31.8367	33.3403	37.6624	38.0555	42.374	0	0	0	0	0	0	A_44_P412022	NM_001001025	NM_001001025	rn|1q32	Rn.141891	405910	GO:0004930(G-protein coupled receptor activity)|GO:0004984(olfactory receptor activity)|GO:0007186(G-protein coupled receptor signaling pathway)|GO:0016021(integral to membrane)|GO:0050911(detection of chemical stimulus involved in sensory perception of smell)	ENSRNOT00000021191	NP1396683	Olfactory transduction	rno04740
RGD1563270	PREDICTED: Rattus norvegicus synaptonemal complex protein 3-like (RGD1563270), mRNA [XM_001053319]	0.332909	0.0667582	0.00157645	30.6345	38.5813	28.2045	30.9591	32.7399	36.9385	37.3724	41.433	0	0	0	0	0	0	A_44_P380167	XM_001053319	XM_001053319	rn|Xq36	Rn.58313	302172
Apoa4	Rattus norvegicus apolipoprotein A-IV (Apoa4), mRNA [NM_012737]	0.349195	0.0667582	0.00158322	31.4214	40.0296	29.0352	31.9271	33.3019	37.9564	38.7193	43.4129	0	0	0	0	0	0	A_44_P1030225	NM_012737	NM_012737	rn|8q23	Rn.15739	25080	GO:0002227(innate immune response in mucosa)|GO:0005507(copper ion binding)|GO:0005615(extracellular space)|GO:0006869(lipid transport)|GO:0006982(response to lipid hydroperoxide)|GO:0007159(leukocyte cell-cell adhesion)|GO:0008203(cholesterol metabolic process)|GO:0008289(lipid binding)|GO:0009986(cell surface)|GO:0010873(positive regulation of cholesterol esterification)|GO:0010898(positive reg…		TC578575	Fat digestion and absorption // Vitamin digestion and absorption	rno04975 // rno04977
Olr85	Rattus norvegicus olfactory receptor 85 (Olr85), mRNA [NM_001000138]	0.327823	0.0667582	0.00158568	33.9005	42.5658	31.0311	34.7636	35.9066	41.2794	40.5596	45.8583	0	0	0	0	0	0	A_64_P109287	NM_001000138	NM_001000138	rn|1q32	Rn.141901	293228	GO:0004930(G-protein coupled receptor activity)|GO:0004984(olfactory receptor activity)|GO:0005886(plasma membrane)|GO:0007186(G-protein coupled receptor signaling pathway)|GO:0016021(integral to membrane)|GO:0050911(detection of chemical stimulus involved in sensory perception of smell)	ENSRNOT00000021131	NP1479530	Olfactory transduction	rno04740
Krtap4-3	PREDICTED: Rattus norvegicus keratin associated protein 4-3 (Krtap4-3), mRNA [XM_001081433]	0.351329	0.0667582	0.00158587	32.9944	42.1027	30.4493	33.9311	34.6028	40.6171	40.0629	45.6282	0	0	0	0	0	0	A_64_P000799	XM_001081433	XM_001081433	rn|10q32.1		501725
Tph1	Rattus norvegicus tryptophan hydroxylase 1 (Tph1), mRNA [NM_001100634]	0.326958	0.0667582	0.00158643	32.1987	40.3246	29.6149	32.7746	34.2066	38.2256	39.3512	43.3969	0	0	0	0	0	0	A_44_P306204	NM_001100634	NM_001100634	rn|1q22	Rn.94788	24848	GO:0004510(tryptophan 5-monooxygenase activity)|GO:0005506(iron ion binding)|GO:0005737(cytoplasm)|GO:0006587(serotonin biosynthetic process from tryptophan)|GO:0007623(circadian rhythm)|GO:0016597(amino acid binding)|GO:0030279(negative regulation of ossification)|GO:0035902(response to immobilization stress)|GO:0043005(neuron projection)|GO:0046849(bone remodeling)|GO:0060749(mammary gland alve…	ENSRNOT00000056109	TC593305	Tryptophan metabolism // Metabolic pathways // Serotonergic synapse	rno00380 // rno01100 // rno04726
Gpr165	Rattus norvegicus G protein-coupled receptor 165 (Gpr165), mRNA [NM_001106582]	0.311366	0.0667582	0.00158785	34.6251	42.9313	31.7667	35.4506	36.658	41.2455	41.5259	46.0223	0	0	0	0	0	0	A_64_P072518	NM_001106582	NM_001106582	rn|Xq31	Rn.155959	296866	GO:0004930(G-protein coupled receptor activity)|GO:0016021(integral to membrane)	ENSRNOT00000067298	TC622222
Slc6a3	Rat dopamine transporter mRNA, complete cds. [M80570]	0.392687	0.0667582	0.0015897	29.8824	39.238	27.6833	30.2824	31.6815	36.262	40.433	41.0191	0	0	0	0	0.5	0	A_44_P314969	M80570	M80570	rn|1p11	Rn.10093	24898	GO:0002020(protease binding)|GO:0005102(receptor binding)|GO:0005329(dopamine transmembrane transporter activity)|GO:0005330(dopamine:sodium symporter activity)|GO:0005886(plasma membrane)|GO:0005887(integral to plasma membrane)|GO:0007568(aging)|GO:0007595(lactation)|GO:0007608(sensory perception of smell)|GO:0007626(locomotory behavior)|GO:0008144(drug binding)|GO:0008504(monoamine transmembran…		TC574382	Dopaminergic synapse // Parkinson's disease // Cocaine addiction // Amphetamine addiction // Alcoholism	rno04728 // rno05012 // rno05030 // rno05031 // rno05034
Olr1714	Rattus norvegicus olfactory receptor 1714 (Olr1714), mRNA [NM_214456]	0.319655	0.0667582	0.00159074	32.47	40.5272	29.7573	32.9787	34.674	38.8362	39.2589	43.4865	0	0	0	0	0	0	A_64_P043808	NM_214456	NM_214456	rn|20p12	Rn.138146	294175	GO:0004930(G-protein coupled receptor activity)|GO:0004984(olfactory receptor activity)|GO:0005886(plasma membrane)|GO:0007186(G-protein coupled receptor signaling pathway)|GO:0016021(integral to membrane)|GO:0050911(detection of chemical stimulus involved in sensory perception of smell)	ENSRNOT00000043674	TC580209	Olfactory transduction	rno04740
Crisp4	Rattus norvegicus cysteine-rich secretory protein 4 (Crisp4), mRNA [NM_001039393]	0.341722	0.0667582	0.00159087	32.1561	40.7637	29.8593	33.0877	33.5213	38.8582	39.3099	44.1229	0	0	0	0	0	0	A_64_P121474	NM_001039393	NM_001039393	rn|9q12	Rn.161107	654517		ENSRNOT00000040542	TC578806
Atp2a2	Rattus norvegicus ATPase, Ca++ transporting, cardiac muscle, slow twitch 2 (Atp2a2), transcript variant 2, mRNA [NM_001110139]	0.642429	0.0667582	0.00159216	1834.09	2863.61	1863.98	1672.72	1965.58	2667.76	3240.1	2682.96	2	2	2	2	2	2	A_64_P096184	NM_001110139	NM_001110139	rn|12q16	Rn.2305	29693	GO:0002026(regulation of the force of heart contraction)|GO:0005388(calcium-transporting ATPase activity)|GO:0005509(calcium ion binding)|GO:0005515(protein binding)|GO:0005524(ATP binding)|GO:0005783(endoplasmic reticulum)|GO:0005789(endoplasmic reticulum membrane)|GO:0006200(ATP catabolic process)|GO:0006816(calcium ion transport)|GO:0006874(cellular calcium ion homeostasis)|GO:0006937(regulati…	ENSRNOT00000001738	TC639756	Calcium signaling pathway // cGMP-PKG signaling pathway // cAMP signaling pathway // Cardiac muscle contraction // Adrenergic signaling in cardiomyocytes // Thyroid hormone signaling pathway // Pancreatic secretion // Alzheimer's disease // Hypertrophic cardiomyopathy (HCM) // Arrhythmogenic right ventricular cardiomyopathy (ARVC) // Dilated cardiomyopathy	rno04020 // rno04022 // rno04024 // rno04260 // rno04261 // rno04919 // rno04972 // rno05010 // rno05410 // rno05412 // rno05414
Ifi47	Rattus norvegicus interferon gamma inducible protein 47 (Ifi47), mRNA [NM_172019]	0.337306	0.0667582	0.00159391	31.0895	39.2885	28.6762	31.5847	33.0074	37.3993	38.0856	42.3808	0	0	0	0	0	0	A_44_P174992	NM_172019	NM_172019	rn|10q21	Rn.8717	246208	GO:0005525(GTP binding)|GO:0016020(membrane)|GO:0016817(hydrolase activity, acting on acid anhydrides)	ENSRNOT00000003343	TC577330	TNF signaling pathway	rno04668
Fbxw12	Protein Fbxw12 [Source:UniProtKB/TrEMBL;Acc:D4A956] [ENSRNOT00000028113]	0.340332	0.0667582	0.00159765	33.0587	41.8501	30.1111	33.7343	35.3306	39.8562	40.7135	44.9805	0	0	0	0	0.5	0	A_64_P050592	ENSRNOT00000028113	XM_001075538	rn|8q32		301015		ENSRNOT00000028113
Syt4	Rattus norvegicus synaptotagmin IV (Syt4), mRNA [NM_031693]	0.346865	0.0667582	0.00159822	33.5412	42.6482	30.2473	34.6355	35.7408	41.7418	40.3908	45.8119	0	0	0	0	0	0	A_43_P12638	NM_031693	NM_031693	rn|18p12	Rn.126675	64440	GO:0000149(SNARE binding)|GO:0001786(phosphatidylserine binding)|GO:0005215(transporter activity)|GO:0005509(calcium ion binding)|GO:0005515(protein binding)|GO:0005544(calcium-dependent phospholipid binding)|GO:0007269(neurotransmitter secretion)|GO:0008021(synaptic vesicle)|GO:0016021(integral to membrane)|GO:0017156(calcium ion-dependent exocytosis)|GO:0019905(syntaxin binding)|GO:0030054(cell…	ENSRNOT00000023594	TC610871
Gpr126	PREDICTED: Rattus norvegicus G protein-coupled receptor 126 (Gpr126), mRNA [XM_218313]	0.345516	0.0667823	0.00160376	34.001	43.2013	31.3733	34.8563	35.7734	40.5805	42.2837	46.7398	0	0	0	0	0	0	A_44_P947743	XM_218313	XM_218313	rn|1p13	Rn.100820	308376	GO:0004930(G-protein coupled receptor activity)|GO:0005886(plasma membrane)|GO:0007218(neuropeptide signaling pathway)|GO:0016021(integral to membrane)		TC595632
Bace2	Rattus norvegicus beta-site APP-cleaving enzyme 2 (Bace2), mRNA [NM_001002802]	0.331105	0.0667823	0.00160407	33.5063	42.1454	30.6252	34.2323	35.6614	40.1664	40.8836	45.3862	0	0	0	0	0	0	A_44_P998008	NM_001002802	NM_001002802	rn|11q12	Rn.38581	288227	GO:0004190(aspartic-type endopeptidase activity)|GO:0005768(endosome)|GO:0005783(endoplasmic reticulum)|GO:0005794(Golgi apparatus)|GO:0006509(membrane protein ectodomain proteolysis)|GO:0009986(cell surface)|GO:0016021(integral to membrane)|GO:0042985(negative regulation of amyloid precursor protein biosynthetic process)	ENSRNOT00000002679	TC615620	Alzheimer's disease	rno05010
Fam155a	PREDICTED: Rattus norvegicus family with sequence similarity 155, member A, transcript variant 1 (Fam155a), mRNA [XM_001076507]	0.300206	0.0667823	0.0016054	32.0975	39.5228	31.2185	31.6541	33.4198	37.2453	39.9148	41.4082	0.5	0	0	0	0.5	0	A_64_P037000	XM_001076507	XM_001076507	rn|16q12.5		498667			TC616218
[truncated: 29,637 more rows]
